# Supplementary material for: Effect size estimates from umbrella designs: Handling patients with a positive test result for multiple biomarkers using random or pragmatic subtrial allocation
Source: PLoS One. 2020 Aug 14;15(8):e0237441. doi: 10.1371/journal.pone.0237441 (PMC7428134; doi:10.1371/journal.pone.0237441)
Supplement: S1 File — Code to reproduce the results of the analytical calculations and of the simulation study of this article. (ZIP) [file pone.0237441.s001.zip]

Archive with 9 entries (9 files):
- Functions_for_Simulation.R
- Plots_Simulation.R
- Run_AnalyticalCalculations.R
- Simulation_Example.R
- _README.pdf
- BiomarkerStatusAdmixtureSimulationbased_Example.R
- BiomarkerStatusAdmixtureSimulationbased_Example2.R
- FunctionBiomarkerStatusAdmixtureSimulationbased.R
- Functions_AnalyticalCalculations.R
