# Supplementary material for: Effect size estimates from umbrella designs: Handling patients with a positive test result for multiple biomarkers using random or pragmatic subtrial allocation
Source: PLoS One. 2020 Aug 14;15(8):e0237441. doi: 10.1371/journal.pone.0237441 (PMC7428134; doi:10.1371/journal.pone.0237441)
Supplement: S1 File — Code to reproduce the results of the analytical calculations and of the simulation study of this article. (ZIP) [file pone.0237441.s001.zip › Functions_for_Simulation.R]

# ---------------------------------------------------------------- #
# TITLE: Functions for simulation study in umbrella trial design
# AUTHOR: Miriam Kesselmeier (CSCC, Jena University Hospital, Jena,
#         Germany)
# DATE: 19/11/2019
# 
# This source code belongs to the manuscript "Effect size estimates from
# umbrella designs: handling patients with a positive test result for
# multiple biomarkers using random or pragmatic subtrial allocation" 
# by Miriam Kesselmeier, Norbert Benda and Andr� Scherag 
# ---------------------------------------------------------------- #

# ---------------------------------------------------------------- #
# Structure:
# ---------------------------------------------------------------- #
# 1. Calculate the expected biomarker-dependent outcome in
#    independent trials
# 2. Simulate one of the closed (sub-) trials 
# 3. Analyse one of the closed (sub-) trials
# 4. Analyse the simulation study 
# 5. Run the simulation in an independent design
# 6. Run the simulation in an umbrella design
# ---------------------------------------------------------------- #


# ---------------------------------------------------------------- #
# ---------------------------------------------------------------- #
# 1. Calculate the expected biomarker-dependent outcome in
#    independent trials
# ---------------------------------------------------------------- #
# ---------------------------------------------------------------- #
                                                                     
# ---------------------------------------------------------------- #
# Submitted function arguments:
# delta: the true group difference between standard and
#        experimental therapy in the corresponding independent trial
# prop.b10: proportion of individuals with biomarker status (1, 0)
#           as calculated by
#           admixture.biomarker.status.parallelstudies.function
# prop.b11: proportion of individuals with biomarker status (1, 1)
#           as calculated by
#           admixture.biomarker.status.parallelstudies.function
# out.b10.std: expected outcome for individuals under standard
#              therapy with biomarker status (1, 0). Default is
#              set to 0.2.
# out.b11.std: expected outcome for individuals under standard
#              therapy with biomarker status (1, 1). Default is
#              set to 0.
# trial.1: Do we currently consider (sub-) trial 1?
# h0: Are we currently under the null hypothesis?
# 
# value: data frame
# ---------------------------------------------------------------- #

delta.10.calculation.function <- function(
   delta            , 
   prop.b10         , 
   prop.b11         ,
   out.b10.std = 0.2, 
   out.b11.std = 0  , 
   trial.1          , 
   h0
){

   # Expected outcome for individuals under experimental therapy with
   # biomarker status (1, 1). 
   if (trial.1 == TRUE & h0 == FALSE){
      out.b11.exp <- out.b11.std - delta / 2
   } else if (trial.1 == FALSE & h0 == FALSE){
      out.b11.exp <- out.b11.std + delta / 2
   } else if (trial.1 == TRUE & h0 == TRUE){
      out.b11.exp <- -0.2
   } else if (trial.1 == FALSE & h0 == TRUE){
      out.b11.exp <- -0.1
   }

   # Calculate expected outcome for individuals under experimental
   # therapy with biomarker status (1, 0) so that the overall
   # group difference in an independent trial is delta:
   # It is
   #    difference = delta
   # and
   #    difference = mean.exp - mean.std
   # with
   #    mean.exp = (out.b10.exp*prop.b10 + out.b11.exp*prop.b11)
   #    mean.std = (out.b10.std*prop.b10 + out.b11.std*prop.b11)
   #
   # Then:
   # out.b10.exp = (delta + mean.std - out.b11.exp*prop.b11)/prop.b10
   #             = (delta + out.b10.std*prop.b10 + out.b11.std*prop.b11 -
   #               out.b11.exp*prop.b11)/prop.b10

   # Hence:
   out.b10.exp <- (delta + out.b10.std*prop.b10 + out.b11.std*prop.b11 -
                   out.b11.exp*prop.b11) / prop.b10

   # Fill matrix with expected biomarker status-specific outcomes
   out.matrix <- data.frame(
      mu.exp = c(out.b10.exp, out.b11.exp),
      mu.std = c(out.b10.std, out.b11.std),
      prop.b = c(prop.b10, prop.b11)
   )
   rownames(out.matrix) <- c("b.10", "b.11")

   # Return results
   return(out.matrix)

}


# ---------------------------------------------------------------- # 
# ---------------------------------------------------------------- #
# 2. Simulate one of the closed (sub-) trials
# ---------------------------------------------------------------- #
# ---------------------------------------------------------------- #

# ---------------------------------------------------------------- #
# Submitted function arguments:
# outcome.matrix: Matrix with information of estimated outcomes
#                 depending on therapy and biomarker status as
#                 given by delta.10.calculation.function.
# study.size: size of the study. Number must be even.
# stand.dev: standard deviation for the normal distribution from
#            which the individual outcome is simulated. Default 
#            is 1.
# proportions: Vector of biomarker status distribution of closed study.
#              Calculation must be done in advance with the functions 
#              given in
#              FunctionBiomarkerStatusAdmixtureSimulationbased.R
#              because it is a time consuming task. It
#              is done in a simualtion. Take the mean admixture from
#              the results. It can be run with 
#              BiomarkerStatusAdmixtureSimulationbased_Example2.R
# 
# value: data frame
# ---------------------------------------------------------------- #

simulate.closed.study.function <- function(
   outcome.matrix, 
   study.size    ,
   stand.dev  = 1, 
   proportions
){

   # Study arm size
   arm.size <- study.size / 2

   # Matrix with individual data
   individual.data.matrix <- data.frame(
      id               = 1:study.size,
      biomarker.status = NA,
      therapy          = NA,
      outcome          = NA
   )

   # Draw uniformly distributed numbers on the interval [0, 1] to assign
   # biomarker status to the individual
   inter <- runif(n = study.size)
   # Biomarker status (1, 0)
   individual.data.matrix$biomarker.status[inter <= proportions[1]] <- 10
   # Biomarker status (1, 1)
   individual.data.matrix$biomarker.status[inter > proportions[1]] <- 11

   # Assignment to the therapy arms
   # Draw n/2 individuals and assign them to the experimental arm
   random.numbers <- sample(1:study.size, arm.size, replace=FALSE)
   individual.data.matrix$therapy[random.numbers] <- 1
   # Assign the rest to the standard therapy arm
   individual.data.matrix$therapy[
      is.na(individual.data.matrix$therapy)] <- 0

   # Estimate individual outcome
   # Experimental arm
   # Biomarker status (1,0)
   n.inter <- sum(individual.data.matrix$biomarker.status == 10 &
                  individual.data.matrix$therapy == 1)
   mean.inter <- outcome.matrix[1, 1]
   individual.data.matrix$outcome[
      individual.data.matrix$biomarker.status == 10 &
      individual.data.matrix$therapy == 1] <-
         rnorm(
            n    = n.inter, 
            mean = mean.inter, 
            sd   = stand.dev
         )
   # Biomarker status (1,1)
   n.inter <- sum(individual.data.matrix$biomarker.status == 11 &
                  individual.data.matrix$therapy == 1)
   mean.inter <- outcome.matrix[2, 1]
   individual.data.matrix$outcome[
      individual.data.matrix$biomarker.status == 11 &
      individual.data.matrix$therapy == 1] <-
         rnorm(
            n    = n.inter, 
            mean = mean.inter, 
            sd   = stand.dev
         )
   # Standard therapy arm
   # Biomarker status (1,0)
   n.inter <- sum(individual.data.matrix$biomarker.status == 10 &
                  individual.data.matrix$therapy == 0)
   mean.inter <- outcome.matrix[1, 2]
   individual.data.matrix$outcome[
      individual.data.matrix$biomarker.status == 10 &
      individual.data.matrix$therapy == 0] <-
         rnorm(
            n    = n.inter, 
            mean = mean.inter, 
            sd   = stand.dev
         )
   # Biomarker status (1,1)
   n.inter <- sum(individual.data.matrix$biomarker.status == 11 &
                  individual.data.matrix$therapy == 0)
   mean.inter <- outcome.matrix[2, 2]
   individual.data.matrix$outcome[
      individual.data.matrix$biomarker.status == 11 &
      individual.data.matrix$therapy == 0] <-
         rnorm(
            n    = n.inter, 
            mean = mean.inter, 
            sd   = stand.dev
         )

   # Return results
   return(individual.data.matrix)

}

                                                                       
# ---------------------------------------------------------------- #
# ---------------------------------------------------------------- #
# 3. Analyse one of the closed (sub-) trials.
# ---------------------------------------------------------------- #
# ---------------------------------------------------------------- #
#    The estimated group difference corresponds to
#       experimental - standard.
# ---------------------------------------------------------------- #

# ---------------------------------------------------------------- #
# Submitted function arguments:
# individual.data.matrix: study data as simulated by
#                         simulate.closed.study.function
# comparison: simple group comparison ("simple") or weighted 
#             regression analysis ("regression")? Default is 
#             "simple".
# gewichte: weights for the weighted regression analysis. Default 
#           is 1.  
# 
# value: data frame
# ---------------------------------------------------------------- #


analyse.closed.study.function <- function(
   individual.data.matrix, 
   comparison  = "simple", 
   gewichte    = 1){

   # t test
   if (comparison == "simple"){

   # Initialise 
      results <- data.frame(
         statistic            = c("group.difference", "p.value"),
         t.test.result        = NA
      )
    
	  # Calculate
      ttest <- t.test(
         outcome ~ therapy, 
         data        = individual.data.matrix,
         alternative = "two.sided", 
         mu          = 0, 
         paired      = FALSE,
         conf.level  = 0.95
      )
	  
	 # Write results into matrix
     difference.inter      <- as.numeric(ttest$estimate)[2] -
                                 as.numeric(ttest$estimate)[1]
     ttest.inter           <- c(difference.inter, as.numeric(ttest$p.value))
     results$t.test.result <- ttest.inter

  # weighted linear regression 
  } else if (comparison == "regression") {

     # Initialise
     results <- data.frame(
        statistic       = c("group.difference", "p.value"),
        standard.result = NA
     )
    
	 # Calculate
     standard <- summary(
        lm(
           outcome ~ therapy, 
           data    = individual.data.matrix, 
           weights = gewichte
        )
     )
	 
	 # Write results into matrix
     results$standard.result[1] <- standard$coeff[2,1]
     results$standard.result[2] <- standard$coeff[2,4]
     
  } 

  # Return results
  return(results)

}


# ---------------------------------------------------------------- # 
# ---------------------------------------------------------------- #
# 4. Analyse the simulation study.
# ---------------------------------------------------------------- #  
# ---------------------------------------------------------------- #
# Besides the bias, the statistical power, the variance and the
# mean squared error (MSE) are provided but not reported in the
# manuscript.
# ---------------------------------------------------------------- #

# ---------------------------------------------------------------- #
# Submitted function arguments:
# simulation.overview: matrix with the results of the simulation
#                      runs. 
# h0: logical indicating whether one is under the null or the
#     alternative hypothesis
# delta: the true group difference between the study arms in the 
#        independent trials
# alpha: significance level. Default is 0.05.
# comparison: simple group comparison ("simple") or weighted 
#             regression analysis ("regression")? Default is 
#             "simple".       
# 
# value: data frame
# ---------------------------------------------------------------- #


analyse.simulation.study.function <- function(
   simulation.overview,  
   h0,
   delta, 
   alpha      = 0.05, 
   comparison = "simple"
){

   # Number of simulation runs
   no.runs <- nrow(simulation.overview)

   # Initialise matrix with statistical properties
   if (comparison == "simple"){
      statistics <- data.frame(
         statistic          = c("typeIerror", "power", "bias", "variance", "mse"),
         t.test.stat        = NA
      )
   } else if (comparison == "regression"){                    
      statistics <- data.frame(
         statistic     = c("typeIerror", "power", "bias", "variance", "mse"),
         standard.stat = NA
      )  
   } 
  
  # Calculation of statistical characteristics
  # under the null hypothesis
  if (h0 == TRUE){

     print("H0 is currently not implemented.")

  # under the alternative hypothesis
  } else {

     # t test    
     
     if (comparison == "simple"){ 

        # statistical power
        no.tp <- sum(simulation.overview$ttest.pval <= alpha)
        statistics$t.test.stat[2] <- no.tp / no.runs

        # bias
        mean.inter <- mean(simulation.overview$ttest.difference)
        statistics$t.test.stat[3] <- mean.inter - delta

        # variance
        variance.inter <- var(simulation.overview$ttest.difference)
        statistics$t.test.stat[4] <- variance.inter

        # mean squared error (MSE)
        sq.bias <- statistics$t.test.stat[3] * statistics$t.test.stat[3]
        statistics$t.test.stat[5] <- sq.bias + variance.inter
      
     } else if (comparison == "regression"){     
     
        # weighted linear regression
   
        # statistical power
        no.tp <- sum(simulation.overview$standard.pval <= alpha)
        statistics$standard.stat[2] <- no.tp / no.runs

        # bias
        mean.inter <- mean(simulation.overview$standard.difference)
        statistics$standard.stat[3] <- mean.inter - delta

        # variance
        variance.inter <- var(simulation.overview$standard.difference)
        statistics$standard.stat[4] <- variance.inter

        # mean squared error (MSE)
        sq.bias <- statistics$standard.stat[3] * statistics$standard.stat[3]
        statistics$standard.stat[5] <- sq.bias + variance.inter
      
     } 
   
  }

  # Return results
  return(statistics)

}


# ---------------------------------------------------------------- #    
# ---------------------------------------------------------------- #
# 5. Run the simulation in an independent design
# ---------------------------------------------------------------- #
# ---------------------------------------------------------------- #
# Besides the bias, the statistical power, the variance and the
# mean squared error (MSE) are provided but not reported in the
# manuscript.
# ---------------------------------------------------------------- #

# ---------------------------------------------------------------- #
# Submitted function arguments:
# differences.studysize: group difference with corresponding study
#                        sizes. There must be 2 columns - 1st
#                        column for study size, 2nd column for group
#                        difference
# pi.selection: prevalences to use. There must be 2 columns - 1 for
#               each of the two studies. A simulation study is run
#               for each of the biomarker as study defining
#               biomarker.
# h0: logical indicating whether the simulation runs under the null
#     hypothesis. 
# runs: number of simulation runs
# alpha: significance level
# title.save: title for the file to save the results
# admix: Data frame with biomarker status distribution given in
#        FunctionBiomarkerStatusAdmixtureSimulationbased.R
#        It is done in a simualtion. Take the mean distribution 
#        from the results. It can be run with 
#        BiomarkerStatusAdmixtureSimulationbased_Example2.R
# comparison: simple group comparison ("simple") or weighted 
#             regression analysis ("regression")? Default is 
#             "simple".    
# seed: seed 
# 
# value: text file
# ---------------------------------------------------------------- #

simulation.parallelstudy.function <- function(
   differences.studysize,
   pi.selection, 
   h0, 
   runs,
   alpha, 
   title.save,
   admix, 
   comparison = "simple",
   seed
){

   # Prepare saving
   if (comparison == "simple"){
      result.matrix.simulation <- data.frame(
         study.size          = rep(NA, nrow(differences.studysize)*(2*nrow(pi.selection))),
         leading.prev        = NA,
         secondary.prev      = NA,
         delta               = NA,
         h0                  = NA,
         alpha               = NA,
         random              = NA,
         ttest.typeIerror    = NA,
         ttest.power.        = NA,
         ttest.bias          = NA,
         ttest.variance      = NA,
         ttest.mse           = NA
      )
   } else if (comparison == "regression"){                  
      result.matrix.simulation <- data.frame(
         study.size          = rep(NA, nrow(differences.studysize)*(2*nrow(pi.selection))),
         leading.prev        = NA,
         secondary.prev      = NA,
         delta               = NA,
         h0                  = NA,
         alpha               = NA,
         random              = NA,
         standard.typeIerror = NA,
         standard.power.     = NA,
         standard.bias       = NA,
         standard.variance   = NA,
         standard.mse        = NA
      )          
   }  

   idx <- 0   
   
   set.seed(seed)

   for (i in 1:nrow(differences.studysize)){

      for (j in 1:nrow(pi.selection)){

         # Which rows of admix correspond to which rows in pi.selection?
         zeilen <- which(
                      admix$pi.1 == pi.selection$prev.1[j] & 
                      admix$pi.2 == pi.selection$prev.2[j]
                   )
                         
         # Select the currently needed simulated biomarker status proportions
         proportions.parallel <- data.frame(
            biomarker.status = c("BS.10.", "BS.11.", "BS.01."),
            study.1          = admix$mean.1[zeilen:(zeilen+2)],
            study.2          = admix$mean.2[zeilen:(zeilen+2)]
         )

         # Expected biomarker status proportions and the effect of the
         # biomaker on the therapy in an optimal independent study
         proportions.optimal.parallel <-
             admixture.biomarker.status.parallelstudies.function(
                prev.1 = pi.selection$prev.1[j],
                prev.2 = pi.selection$prev.2[j],
                n.1    = differences.studysize$size[i],
                n.2    = differences.studysize$size[i])

         for (k in 2:ncol(proportions.optimal.parallel)){

            # Delta_(10,EXP) from optimal independent studies

            # Less prevalent biomarker defines study
            if (k == 2){

               # Real biomarker effect are calculated based on an
               # optimal independent study
               delta.real.effects <- delta.10.calculation.function(
                  delta       = differences.studysize$difference[i],
                  prop.b10    = proportions.optimal.parallel[1, k],
                  prop.b11    = proportions.optimal.parallel[2, k],
                  out.b10.std = 0.2,
                  out.b11.std = 0,
                  trial.1     = TRUE, 
                  h0          = h0
               )

               # Simulated biomarker status distribution in current study
               prop.status.exist <- c(proportions.parallel[1, k], proportions.parallel[2, k])

               # Which biomarker defines the study?
               lead.prev <- min(c(pi.selection$prev.1[j], pi.selection$prev.2[j]))
               sec.prev  <- max(c(pi.selection$prev.1[j], pi.selection$prev.2[j]))

            # More prevalent biomarker defines study
            } else if (k == 3){

               # Real biomarker effect are calculated based on an
               # optimal independent study
               delta.real.effects <- delta.10.calculation.function(
                  delta       = differences.studysize$difference[i],
                  prop.b10    = proportions.optimal.parallel[3, k],
                  prop.b11    = proportions.optimal.parallel[2, k],
                  out.b10.std = 0.2,
                  out.b11.std = 0,
                  trial.1     = FALSE, 
                  h0          = h0
               )

               # Biomarker status distribution in current study
               prop.status.exist <- c(proportions.parallel[3, k], proportions.parallel[2, k])

               # Which biomarker defines the study?
               lead.prev <- max(c(pi.selection$prev.1[j], pi.selection$prev.2[j]))
               sec.prev  <- min(c(pi.selection$prev.1[j], pi.selection$prev.2[j]))

            }

            # Initilise storage of the results of the simulated studies
            if (comparison == "simple"){
               single.study.results <- data.frame(
                  id                  = 1:runs,
                  leading.prev        = lead.prev,
                  secondary.prev      = sec.prev,
                  delta               = differences.studysize$difference[i],
                  study.size          = differences.studysize$size[i],
                  ttest.difference    = NA,
                  ttest.pval          = NA
               )
            } else if (comparison == "regression"){
               single.study.results <- data.frame(
                  id                  = 1:runs,
                  leading.prev        = lead.prev,
                  secondary.prev      = sec.prev,
                  delta               = differences.studysize$difference[i],
                  study.size          = differences.studysize$size[i],
                  standard.difference = NA,
                  standard.pval       = NA
               )
            }   

            # Run simulation
            for (no.run in 1:runs){

               # Individual study data on basis of the simulated biomarker
               # status distribution of the current study
               simulated.study <- simulate.closed.study.function(
                  outcome.matrix = delta.real.effects,
                  study.size     = differences.studysize$size[i],
                  stand.dev      = 1,
                  proportions    = prop.status.exist
               )
                  
			   # Provide weights of 1 for regression
               gewichte <- rep(1, length(simulated.study$biomarker.status))   

               # Analysis of single study
               study.results <- analyse.closed.study.function(
                  individual.data.matrix = simulated.study, 
                  comparison             = comparison, 
                  gewichte               = gewichte
               )

               rm("simulated.study")
               gc(reset = TRUE)

               # Write results in data frame
               if (comparison == "simple"){
                  single.study.results[no.run, 
                     c("ttest.difference", "ttest.pval")] <-
                     unlist(study.results$t.test.result)
               } else if (comparison == "regression"){                                        
                  single.study.results[no.run,
                     c("standard.difference", "standard.pval")] <-
                     unlist(study.results$standard.result)             
               } 
               
               rm("study.results")
               gc(reset=TRUE)

            }

            rm("delta.real.effects")
            gc(reset=TRUE)

            idx <- idx + 1

            # Analyse and save simulation runs
            if (h0 == TRUE){

               print("H0 is currently not implemented.")

            } else if (h0 == FALSE){

               simulation.study.results <- analyse.simulation.study.function(
                  simulation.overview = single.study.results,
                  h0                  = FALSE,
                  delta               = differences.studysize$difference[i],
                  alpha               = alpha, 
                  comparison          = comparison
               )

               rm("single.study.results")
               gc(reset=TRUE)

               result.matrix.simulation$study.size[idx] <-
                  differences.studysize$size[i]
               result.matrix.simulation$leading.prev[idx]   <- lead.prev
               result.matrix.simulation$secondary.prev[idx] <- sec.prev
               result.matrix.simulation$delta[idx] <-
                  differences.studysize$difference[i]
               result.matrix.simulation$h0[idx]     <- h0
               result.matrix.simulation$alpha[idx]  <- alpha
               result.matrix.simulation$random[idx] <- NA
               if (comparison == "simple"){
                  result.matrix.simulation$ttest.power.[idx] <-
                     simulation.study.results$t.test.stat[2]
                  result.matrix.simulation$ttest.bias[idx] <-
                     simulation.study.results$t.test.stat[3]
                  result.matrix.simulation$ttest.variance[idx] <-
                     simulation.study.results$t.test.stat[4]
                  result.matrix.simulation$ttest.mse[idx] <-
                     simulation.study.results$t.test.stat[5]
               } else if (comparison == "regression"){                                            
                  result.matrix.simulation$standard.power.[idx] <-
                     simulation.study.results$standard.stat[2]
                  result.matrix.simulation$standard.bias[idx] <-
                     simulation.study.results$standard.stat[3]
                  result.matrix.simulation$standard.variance[idx] <-
                     simulation.study.results$standard.stat[4]
                  result.matrix.simulation$standard.mse[idx] <-
                     simulation.study.results$standard.stat[5]         
               }   

               rm("simulation.study.results")
               gc(verbose=TRUE, reset=TRUE)

            }
            write.table(result.matrix.simulation, title.save,
                 dec=".", sep=",", row.names=FALSE)

            rm("lead.prev")
            rm("sec.prev")
            gc(reset=TRUE)

         }

         gc(reset=TRUE)

      }
   }

   rm("result.matrix.simulation")
   gc(verbose=TRUE, reset=TRUE)

}


# ---------------------------------------------------------------- #  
# ---------------------------------------------------------------- #  
# 6. Run the simulation in an umbrella design
# ---------------------------------------------------------------- #  
# ---------------------------------------------------------------- #  
# Besides the bias, the statistical power, the variance and the
# mean squared error (MSE) are provided but not reported in the
# manuscript.
# ---------------------------------------------------------------- #

# ---------------------------------------------------------------- #  
# Submitted function arguments:
# differences.studysize: group difference with corresponding study
#                        sizes. There must be 2 columns - 1st
#                        column for study size, 2nd column for group
#                        difference
# pi.selection: prevalences to use. There must be 2 columns - 1 for
#               each of the two studies. A simulation study is run
#               for each of the biomarker as study defining
#               biomarker.
# h0: logical indicating whether the simulation runs under the null
#     hypothesis
# runs: number of simulation runs
# alpha: significance level
# title.save: title of the file to save results
# admixsmaller: Data frame with biomarker status admixture with
#               allocation to the currently smaller study. Default is NA.
# admixrandom: Data frame with biomarker status admixture with
#              random allocation. Default is NA.
# comparison: simple group comparison ("simple") or weighted 
#             regression analysis ("regression")? Default is "simple".  
# seed.1: seed for random allocation  
# seed.2: seed for pragmatic allocation
# 
# value: text file
# ---------------------------------------------------------------- #

simulation.umbrellastudy.function <- function(
   differences.studysize,
   pi.selection, 
   h0,
   runs, 
   alpha, 
   title.save,
   admixsmaller, 
   admixrandom,
   comparison = "simple",
   seed.1, 
   seed.2
){

   # Initialise storage
   if (comparison == "simple"){
      result.matrix.simulation <- data.frame(
         study.size          = rep(NA, nrow(differences.studysize)*(2*nrow(pi.selection))*2),
         leading.prev        = NA,
         secondary.prev      = NA,
         delta               = NA,
         h0                  = NA,
         alpha               = NA,
         random              = NA, 
         ttest.typeIerror    = NA,
         ttest.power.        = NA,
         ttest.bias          = NA,
         ttest.variance      = NA,
         ttest.mse           = NA
      )
   } else if (comparison == "regression"){
      result.matrix.simulation <- data.frame(
         study.size          = rep(NA, nrow(differences.studysize)*(2*nrow(pi.selection))*2),
         leading.prev        = NA,
         secondary.prev      = NA,
         delta               = NA,
         h0                  = NA,
         alpha               = NA,
         random              = NA, 
         standard.typeIerror = NA,
         standard.power.     = NA,
         standard.bias       = NA,
         standard.variance   = NA,
         standard.mse        = NA
      )   
   }
   
   idx <- 0                   
   
   # Select allocation scheme
   for (random in c(TRUE, FALSE)){
   
      seed <- ifelse(random, seed.1, seed.2)
      set.seed(seed)
      
      for (i in 1:nrow(differences.studysize)){

         for (j in 1:nrow(pi.selection)){

            # Simulated biomarker status admixture
            if (random == FALSE){
               admix <- admixsmaller
            } else {
               admix <- admixrandom
            }

            # Which rows of admix correspond to which rows in pi.selection?
            zeilen <- which(admix$pi.1 == pi.selection$prev.1[j] &
                            admix$pi.2 == pi.selection$prev.2[j])
                            
            # Select the currently needed simulated biomarker status proportions
            proportions.umbrella <- data.frame(
               biomarker.status = c("BS.10.", "BS.11.", "BS.01."),
               study.1          = admix$mean.1[zeilen:(zeilen+2)],
               study.2          = admix$mean.2[zeilen:(zeilen+2)]
            )

            # Expected biomarker status proportions and the effect of the
            # biomaker on the therapy in an optimal independent study
            proportions.optimal.parallel <-
               admixture.biomarker.status.parallelstudies.function(
                  prev.1 = pi.selection$prev.1[j],
                  prev.2 = pi.selection$prev.2[j],
                  n.1    = differences.studysize$size[i],
                  n.2    = differences.studysize$size[i]
               )

            for (k in 2:ncol(proportions.optimal.parallel)){

               # Delta_(10,EXP) from optimal independent studies

               # Less prevalent biomarker defines study
               if (k == 2){

                  # Real biomarker effect are calculated based on an
                  # optimal independent study
                  delta.real.effects <- delta.10.calculation.function(
                     delta       = differences.studysize$difference[i],
                     prop.b10    = proportions.optimal.parallel[1, k],
                     prop.b11    = proportions.optimal.parallel[2, k],
                     out.b10.std = 0.2,
                     out.b11.std = 0,
                     trial.1     = TRUE, 
                     h0          = h0
                  )

                  # Simulated biomarker status distribution in current study
                  prop.status.exist <- c(proportions.umbrella[1, k], proportions.umbrella[2, k])
                                       
                  gewicht.10 <- proportions.optimal.parallel[1, k] / proportions.umbrella[1, k]
                  gewicht.11 <- proportions.optimal.parallel[2, k] / proportions.umbrella[2, k]

                  # Which biomarker defines the study?
                  lead.prev <- min(c(pi.selection$prev.1[j], pi.selection$prev.2[j]))
                  sec.prev  <- max(c(pi.selection$prev.1[j], pi.selection$prev.2[j]))

               # More prevalent biomarker defines study
               } else if (k == 3){

                  # Real biomarker effect are calculated based on an
                  # optimal independent study
                  delta.real.effects <- delta.10.calculation.function(
                     delta       = differences.studysize$difference[i],
                     prop.b10    = proportions.optimal.parallel[3, k],
                     prop.b11    = proportions.optimal.parallel[2, k],
                     out.b10.std = 0.2,
                     out.b11.std = 0,
                     trial.1     = FALSE, 
                     h0          = h0
                  )

                  # Simulated biomarker status distribution in current study
                  prop.status.exist <- c(proportions.umbrella[3, k], proportions.umbrella[2, k]) 
                                 
                  # Calculate weights for regression
                  gewicht.10 <- proportions.optimal.parallel[3, k] / proportions.umbrella[3, k]
                  gewicht.11 <- proportions.optimal.parallel[2, k] / proportions.umbrella[2, k]

                  # Which biomarker defines the study?
                  lead.prev <- max(c(pi.selection$prev.1[j], pi.selection$prev.2[j]))
                  sec.prev  <- min(c(pi.selection$prev.1[j], pi.selection$prev.2[j]))

               }

               # Initialise storage of the results of the simulated studies
               if (comparison == "simple"){            
                  single.study.results <- data.frame(
                     id=1:runs,
                     leading.prev        = lead.prev,
                     secondary.prev      = sec.prev,
                     delta               = differences.studysize$difference[i],
                     study.size          = differences.studysize$size[i],
                     ttest.difference    = NA,
                     ttest.pval          = NA
                  )
               } else if (comparison == "regression"){                        
                  single.study.results <- data.frame(
                     id                  = 1:runs,
                     leading.prev        = lead.prev,
                     secondary.prev      = sec.prev,
                     delta               = differences.studysize$difference[i],
                     study.size          = differences.studysize$size[i],
                     standard.difference = NA,
                     standard.pval       = NA
                  )
               } 

               # Run simulation
               for (no.run in 1:runs){

                  # Individual study data based on simulated biomaker
                  # admixture of current study
                  simulated.study <- simulate.closed.study.function(
                     outcome.matrix = delta.real.effects,
                     study.size     = differences.studysize$size[i],
                     stand.dev      = 1,
                     proportions    = prop.status.exist
                  )
                     
				  # Assign weights	 
                  gewichte <- numeric(length = length(simulated.study$biomarker.status))
                  gewichte[simulated.study$biomarker.status == 10] <- gewicht.10       
                  gewichte[simulated.study$biomarker.status == 11] <- gewicht.11

                  # Analysis of single study
                  study.results <- analyse.closed.study.function(
                     individual.data.matrix = simulated.study, 
                     comparison             = comparison, 
                     gewichte               = gewichte
                  )

                 rm("simulated.study")
                 gc(reset=TRUE)

                  # Write results in data frame
                  if (comparison == "simple"){
                     single.study.results[no.run,
                        c("ttest.difference", "ttest.pval")] <-
                        unlist(study.results$t.test.result)
                  } else if (comparison == "regression"){                                         
                     single.study.results[no.run,
                        c("standard.difference", "standard.pval")] <-
                        unlist(study.results$standard.result)
                  }     

                 rm("study.results")
                 gc(reset=TRUE)

               }
               
               rm("delta.real.effects")
               gc(reset=TRUE)

               idx <- idx+1

               # Analyse and save simulation runs
               if (h0 == TRUE){

                  print("H0 is currently not implemented.")

               } else if (h0 == FALSE){
                  simulation.study.results <- analyse.simulation.study.function(
                     simulation.overview = single.study.results,
                     h0                  = FALSE,
                     delta               = differences.studysize$difference[i],
                     alpha               = alpha,
                     comparison          = comparison
                  )

                  rm("single.study.results")
                  gc(reset=TRUE)

                  result.matrix.simulation$study.size[idx] <-
                     differences.studysize$size[i]
                  result.matrix.simulation$leading.prev[idx]   <- lead.prev
                  result.matrix.simulation$secondary.prev[idx] <- sec.prev
                  result.matrix.simulation$delta[idx] <-
                     differences.studysize$difference[i]
                  result.matrix.simulation$h0[idx]     <- h0
                  result.matrix.simulation$alpha[idx]  <- alpha
                  result.matrix.simulation$random[idx] <- random
                  if (comparison == "simple"){
                     result.matrix.simulation$ttest.power.[idx] <-
                        simulation.study.results$t.test.stat[2]
                     result.matrix.simulation$ttest.bias[idx] <-
                        simulation.study.results$t.test.stat[3]
                     result.matrix.simulation$ttest.variance[idx] <-
                        simulation.study.results$t.test.stat[4]
                     result.matrix.simulation$ttest.mse[idx] <-
                        simulation.study.results$t.test.stat[5]
                  } else if (comparison == "regression"){                                            
                     result.matrix.simulation$standard.power.[idx] <-
                        simulation.study.results$standard.stat[2]
                     result.matrix.simulation$standard.bias[idx] <-
                        simulation.study.results$standard.stat[3]
                     result.matrix.simulation$standard.variance[idx] <-
                        simulation.study.results$standard.stat[4]
                     result.matrix.simulation$standard.mse[idx] <-
                        simulation.study.results$standard.stat[5]
                  }   

                  rm("simulation.study.results")
                  gc(reset=TRUE)

               }
               write.table(result.matrix.simulation, title.save,
                  dec=".", sep=",", row.names=FALSE)

               rm("lead.prev")
               rm("sec.prev")
               gc(reset=TRUE)

            }

            c(reset=TRUE)

         }
      }
   }

   rm("result.matrix.simulation")
   gc(verbose=TRUE, reset=TRUE)

}
