# Supplementary material for: Effect size estimates from umbrella designs: Handling patients with a positive test result for multiple biomarkers using random or pragmatic subtrial allocation
Source: PLoS One. 2020 Aug 14;15(8):e0237441. doi: 10.1371/journal.pone.0237441 (PMC7428134; doi:10.1371/journal.pone.0237441)
Supplement: S1 File — Code to reproduce the results of the analytical calculations and of the simulation study of this article. (ZIP) [file pone.0237441.s001.zip › Plots_Simulation.R]

# ---------------------------------------------------------------- #
# TITEL: Plot simulation results
# AUTHOR: Miriam Kesselmeier (CSCC, Jena University Hospital, Jena, 
#         Germany)
# DATE: 19/11/2019
# 
# This source code belongs to the manuscript "Effect size estimates from
# umbrella designs: handling patients with a positive test result for
# multiple biomarkers using random or pragmatic subtrial allocation" 
# by Miriam Kesselmeier, Norbert Benda and Andr� Scherag 
# ---------------------------------------------------------------- #  

# ---------------------------------------------------------------- #
# ---------------------------------------------------------------- #
# Documentation:
# ---------------------------------------------------------------- #
# ---------------------------------------------------------------- #

# ---------------------------------------------------------------- #
# Plot of results for analysis method comparison(as .png)
# 
# Both independent and umbrella trial design are considered. For 
# the latter, the random and the pragmatic subtrial allocation 
# scheme are considered.
# 
# The (sub-) trials were analysed with both the t-test (mean 
# difference) and the weighted linear regression. 
# ---------------------------------------------------------------- #

# ---------------------------------------------------------------- #
# Structure:
# ---------------------------------------------------------------- #
# 1. Read data
# 2. Plot
# ---------------------------------------------------------------- #


# ---------------------------------------------------------------- #
# ---------------------------------------------------------------- #
# 1. Read data
# ---------------------------------------------------------------- #
# ---------------------------------------------------------------- #

# Simple group comparison
indep.h1.simple    <- read.table("Results_independentstudies_h1_anlauf3_simple.txt", sep = ",", dec = ".", header = T)
umbrella.h1.simple <- read.table("Results_umbrellastudies_h1_anlauf3_simple.txt", sep = ",", dec = ".", header = T)

# Regression analysis
indep.h1.regression    <- read.table("Results_independentstudies_h1_anlauf3_regression.txt", sep = ",", dec = ".", header = T)
umbrella.h1.regression <- read.table("Results_umbrellastudies_h1_anlauf3_regression.txt", sep = ",", dec = ".", header = T)


# ---------------------------------------------------------------- #
# ---------------------------------------------------------------- #
# 2. Plot
# ---------------------------------------------------------------- #
# ---------------------------------------------------------------- #

# Colours:
farben <- c("black", "grey")

bitmap("Plot_Bias_Simulation.png", res = 300, height = 6, width = 6)

   # Preparation for bias
   indep.sub.1 <- c(
      indep.h1.simple$ttest.bias[1], 
      indep.h1.regression$standard.bias[1]
   )
   indep.sub.2 <- c(
      indep.h1.simple$ttest.bias[2],
      indep.h1.regression$standard.bias[2]
   )
   rando.sub.1 <- c(
      umbrella.h1.simple$ttest.bias[1], 
      umbrella.h1.regression$standard.bias[1]
   )
   rando.sub.2 <- c(
      umbrella.h1.simple$ttest.bias[2], 
      umbrella.h1.regression$standard.bias[2]
   )
   prag.sub.1 <- c(
      umbrella.h1.simple$ttest.bias[3], 
      umbrella.h1.regression$standard.bias[3]
   )
   prag.sub.2 <- c(
      umbrella.h1.simple$ttest.bias[4], 
      umbrella.h1.regression$standard.bias[4]
   )

   # x coordinates
   x.s1 <- c(0.1, 0.2, 0.4, 0.5, 0.7, 0.8)
   x.s2 <- 1.1 + c(0.1, 0.2, 0.4, 0.5, 0.7, 0.8)

   # margin
   par (mar = c(6, 6, 1, 1))
   
   # Plot
   
   plot(
      x        = c(x.s1, x.s2),
      y        = c(indep.sub.1, rando.sub.1, prag.sub.1, indep.sub.2, rando.sub.2, prag.sub.2),
      ylim     = c(-0.1, 0.3),
      pch      = 20,
      cex      = 4.5,
      col      = rep(farben, 6),
      xaxt     = "n",
      cex.axis = 1.3,
      cex.lab  = 1.5,
      ylab     = expression(Delta~"X"[i]),
      xlab     = "",
      cex.main = 1.5
   )
   
   lines(
      x   = c(0, 2.0),
      y   = c(0, 0),
      col = "black",
      lty = "solid"
   )  
   
   lines(
      x    = c(x.s1, x.s2),
      y    = c(indep.sub.1, rando.sub.1, prag.sub.1, indep.sub.2, rando.sub.2, prag.sub.2),
      type = "p",
      pch  = 20,
      cex  = 4.5,
      col  = rep(farben, 6)
   )
   
   lines(
      x    = c(x.s1, x.s2),
      y    = c(indep.sub.1, rando.sub.1, prag.sub.1, indep.sub.2, rando.sub.2, prag.sub.2),
      type = "p",
      pch  = 21,
      cex  = 3,
      col  = "black"
   )  
   
   axis(
      1,
      at       = c(0.15, 0.45, 0.75, 1.25, 1.55, 1.85),
      labels   = rep(c("indep.", "random", "pragm."), 2),
      tick     = F,
      cex.axis = 1.3
   ) 
   
   axis(
      1,
      at       = c(0.45, 1.55),
      labels   = c(expression("(sub-) trial 1 ("~pi[1]~")"), expression("(sub-) trial 2 ("~pi[2]~")")),
      tick     = F,
      pos      = -0.16,
      cex.axis = 1.5
   )  
   
   legend(
      "topright",
      legend   = c("un-weighted difference", "weighted difference"),
      pch      = 20,
      col      = farben,
      bty      = "n",
      cex      = 1.4,
      text.col = "white"
   )   
   
   legend(
      "topright",
      legend = c("un-weighted difference", "weighted difference"),
      pch    = 21,
      col    = "black",
      bty    = "n",
      cex    = 1.4
   ) 

dev.off()
