# Supplementary material for: Effect size estimates from umbrella designs: Handling patients with a positive test result for multiple biomarkers using random or pragmatic subtrial allocation
Source: PLoS One. 2020 Aug 14;15(8):e0237441. doi: 10.1371/journal.pone.0237441 (PMC7428134; doi:10.1371/journal.pone.0237441)
Supplement: S1 File — Code to reproduce the results of the analytical calculations and of the simulation study of this article. (ZIP) [file pone.0237441.s001.zip › Run_AnalyticalCalculations.R]

# ---------------------------------------------------------------- #
# TITLE: Perform the analytical derivations
# AUTHOR: Miriam Kesselmeier (CSCC, Jena University Hospital, Jena, 
#         Germany)
# DATE: 19/11/2019
# 
# This source code belongs to the manuscript "Effect size estimates from
# umbrella designs: handling patients with a positive test result for
# multiple biomarkers using random or pragmatic subtrial allocation" 
# by Miriam Kesselmeier, Norbert Benda and Andr� Scherag 
# ---------------------------------------------------------------- #  

# ---------------------------------------------------------------- #
# ---------------------------------------------------------------- #
# Documentation:
# ---------------------------------------------------------------- #
# ---------------------------------------------------------------- #

# ---------------------------------------------------------------- #
# Reproduces the figures and numbers contained in the manuscript
# that are based on the analytical calculations (as .png).  
#
# The measures are the recuitment time, the biomarker status 
# distribution and the bias under the alternative hypothesis (H1).
#
# The considered trial designs are the independent trial design and
# the umbrella trial design with the random allocation scheme.
# 
# The R package zipfR is needed.
# ---------------------------------------------------------------- #

# ---------------------------------------------------------------- #
# Structure:
# ---------------------------------------------------------------- #
# 1. Read funtions and load required R package
# 2. Recruitment time
# 3. Biomarker status distribution
# 4. Bias under H1
# 5. Probability of closing subtrial 1 first in an 
#    umbrella trial
# ---------------------------------------------------------------- #


# ---------------------------------------------------------------- #
# ---------------------------------------------------------------- #
# 1. Read functions and load required R package
# ---------------------------------------------------------------- #
# ---------------------------------------------------------------- #

source("Functions_AnalyticalCalculations.R")
library(zipfR)


# ---------------------------------------------------------------- #
# ---------------------------------------------------------------- #
# 2. Recruitment time
# ---------------------------------------------------------------- #
# ---------------------------------------------------------------- #
 
# Settings
# (sub-) trial size
n.1 <- 1000
n.2 <- 1000
# prevalence of a positive test result for a specific biomarker
pi.1 <- c(0.012, 0.024, 0.120, 0.240, 0.012, 0.024)
pi.2 <- c(0.250, 0.250, 0.250, 0.250, 0.025, 0.025)

# Prepare saving
rekrutierungsdauer <- data.frame(
   n.1              = sort(rep(n.1, length(pi.1))),
   n.2              = sort(rep(n.2, length(pi.2))),
   pi.1             = rep(pi.1, length(n.1)),
   pi.2             = rep(pi.2, length(n.2)),
   indep            = NA,
   umbr.rando       = NA,
   indep.ratio      = NA,
   umbr.rando.ratio = NA
)

# Calculate recruitment time
for (i in 1:nrow(rekrutierungsdauer)){

   # Independent design
   indep <- recruitment.time.independent(
      n.1  = rekrutierungsdauer$n.1[i],
      n.2  = rekrutierungsdauer$n.2[i],
      pi.1 = rekrutierungsdauer$pi.1[i],
      pi.2 = rekrutierungsdauer$pi.2[i]
   )
   # Umbrella design
   umbrella.random <- recruitment.time.umbrella.random(
      n.1  = rekrutierungsdauer$n.1[i],
      n.2  = rekrutierungsdauer$n.2[i],
      pi.1 = rekrutierungsdauer$pi.1[i],
      pi.2 = rekrutierungsdauer$pi.2[i],
      phi  = 0,
      r    = 0.5
   )

   # Save results
   rekrutierungsdauer$indep[i]      <- indep
   rekrutierungsdauer$umbr.rando[i] <- umbrella.random

   # Calculate ratio of discarded to included patients
   incl <- rekrutierungsdauer$n.1[i] + rekrutierungsdauer$n.2[i]
   rekrutierungsdauer$indep.ratio[i]      <- (indep - incl) / (incl)
   rekrutierungsdauer$umbr.rando.ratio[i] <- (umbrella.random - incl) / (incl)

}

# Prepare plotting
zeichnen <- data.frame(
   x     = c(1, 1.1, 1.5, 1.6, 2, 2.1, 2.5, 2.6, 3.5, 3.6, 4, 4.1),
   y     = NA,
   farbe = rep(c("black", "grey"), nrow(rekrutierungsdauer))
)
zeichnen$y[seq(1, 2*nrow(rekrutierungsdauer), 2)] <- rekrutierungsdauer$indep.ratio
zeichnen$y[seq(2, 2*nrow(rekrutierungsdauer), 2)] <- rekrutierungsdauer$umbr.rando.ratio

# Plot
bitmap("Fig_Analytical_Recruitmenttime.png", res = 300, width = 12, height = 12)  

   par(mar = c(5,5,1,1)) 
   
   barplot(
     height   = zeichnen$y,
     col      = as.character(zeichnen$farbe),
     space    = c(0, 0.1, 0.5, 0.1, 0.5, 0.1, 0.5, 0.1, 2, 0.1, 0.5, 0.1),
     ylab     = "(# patients discarded) / (# patients included)",
     cex.lab  = 1.6,
     cex.axis = 1.4,
     ylim     = c(0, 65)
   )
   
   axis(
     1,
     at       = c(1, 3.7, 6.4, 9.1, 12.9, 15.5),
     labels   = format(rekrutierungsdauer$pi.1, nsmall = 3),
     tick     = FALSE,
     pos      = -0.3,
     cex.axis = 1.4
   )   
       
   axis(
     1,
     at       = c(5.05, 14.2),
     labels   = format(rekrutierungsdauer$pi.2[c(1,5)], nsmall = 3),
     tick     = FALSE,
     pos      = -3.6,
     cex.axis = 1.4
   )
   
   axis(
     1,
     at       = 11,
     labels   = expression(pi[1]),
     tick     = FALSE,
     pos      = -0.3,
     cex.axis = 1.4
   )
   
   axis(
     1,
     at       = 11,
     labels   = expression(pi[2]),
     tick     = FALSE,
     pos      = -3.6,
     cex.axis = 1.4
   )
   
   lines(
     x   = c(10.75, 10.75),
     y   = c(-5, 65),
     lty = "dotted",
     lwd = 2,
     col = "black"
   )
   
   legend(
     "topleft",
     legend = c("independent trials", "umbrella trial (random allocation)"),
     col    = c("black", "grey"),
     fill   = c("black", "grey"),
     cex    = 1.5,
     bty    = "n"
   )
   
dev.off()


# ---------------------------------------------------------------- #   
# ---------------------------------------------------------------- #
# 3. Biomarker status distribution
# ---------------------------------------------------------------- #    
# ---------------------------------------------------------------- #

# Settings
# (sub-) trial size
n.1 <- 1000
n.2 <- 1000
# prevalence of a positive test result for a specific biomarker
pi.1 <- c(0.012, 0.024, 0.120, 0.240, 0.012, 0.024)
pi.2 <- c(0.250, 0.250, 0.250, 0.250, 0.025, 0.025)

# Prepare saving
verteilung <- data.frame(
   n.1              = sort(rep(n.1, length(pi.1))),
   n.2              = sort(rep(n.2, length(pi.2))),
   pi.1             = rep(pi.1, length(n.1)),
   pi.2             = rep(pi.2, length(n.2)),
   indep.11.s1      = NA,
   indep.10.s1      = NA,
   indep.11.s2      = NA,
   indep.01.s2      = NA,
   umbr.rando.11.s1 = NA,
   umbr.rando.10.s1 = NA,
   umbr.rando.11.s2 = NA,
   umbr.rando.01.s2 = NA
)

# Calculate distribution for each (sub-) trial, i.e. the proportion of
#  patients with a positive test result for a single biomarker (10, 01)
#  as well as if those for both biomarkers (11) 
for (i in 1:nrow(verteilung)){

   # Independent design
   indep <- admixture.biomarker.status.parallelstudies.function(
      n.1    = verteilung$n.1[i],
      n.2    = verteilung$n.2[i],
      prev.1 = verteilung$pi.1[i],
      prev.2 = verteilung$pi.2[i]
   )
   # Umbrella design
   umbrella.random <- admixture.biomarker.status.function(
      n.1    = verteilung$n.1[i],
      n.2    = verteilung$n.2[i],
      prev.1 = verteilung$pi.1[i],
      prev.2 = verteilung$pi.2[i]
   )

   # Save results
   verteilung$indep.11.s1[i] <- indep$study.1[2]
   verteilung$indep.10.s1[i] <- indep$study.1[1]
   verteilung$indep.11.s2[i] <- indep$study.2[2]
   verteilung$indep.01.s2[i] <- indep$study.2[3]
   verteilung$umbr.rando.11.s1[i] <- umbrella.random$substudy.1[2]
   verteilung$umbr.rando.10.s1[i] <- umbrella.random$substudy.1[1]
   verteilung$umbr.rando.11.s2[i] <- umbrella.random$substudy.2[2]
   verteilung$umbr.rando.01.s2[i] <- umbrella.random$substudy.2[3]

}

# Prepare plotting
zeichnen.s1 <- data.frame(
   x     = c(1, 1.1, 1.5, 1.6, 2, 2.1, 2.5, 2.6, 3.5, 3.6, 4, 4.1),
   y     = NA,
   farbe = rep(c("black", "grey"), nrow(verteilung))
)
zeichnen.s1$y[seq(1, 2*nrow(verteilung), 2)] <- verteilung$indep.11.s1
zeichnen.s1$y[seq(2, 2*nrow(verteilung), 2)] <- verteilung$umbr.rando.11.s1

zeichnen.s2 <- data.frame(
   x     = c(1, 1.1, 1.5, 1.6, 2, 2.1, 2.5, 2.6, 3.5, 3.6, 4, 4.1),
   y     = NA,
   farbe = rep(c("black", "grey"), nrow(verteilung))
)
zeichnen.s2$y[seq(1, 2*nrow(verteilung), 2)] <- verteilung$indep.11.s2
zeichnen.s2$y[seq(2, 2*nrow(verteilung), 2)] <- verteilung$umbr.rando.11.s2

# Plot
bitmap("Fig_Analytical_Biomarkerstatusdistribution.png", res = 300, width = 24, height = 12)

   par(mar = c(5,5,7,1), mfrow = c(1, 2))
   
   barplot(
     height   = zeichnen.s1$y,
     col      = as.character(zeichnen.s1$farbe),
     space    = c(0, 0.1, 0.5, 0.1, 0.5, 0.1, 0.5, 0.1, 2, 0.1, 0.5, 0.1),
     ylab     = "Frequency of patients with a double positive test result",
     cex.lab  = 1.6,
     cex.axis = 1.4,
     ylim     = c(0, 1),
     main     = expression("(sub-) trial 1 ("~pi[1]~")"),
     cex.main = 1.8
   )
   
   axis(
     1,
     at       = c(1, 3.7, 6.4, 9.1, 12.9, 15.5),
     labels   = format(verteilung$pi.1, nsmall = 3),
     tick     = FALSE,
     pos      = -0.02,
     cex.axis = 1.4
   )
   
   axis(
     1,
     at       = c(5.05, 14.2),
     labels   = format(verteilung$pi.2[c(1,5)], nsmall = 3),
     tick     = FALSE,
     pos      = -0.09,
     cex.axis = 1.4
   )
   
   axis(
     1,
     at       = 11,
     labels   = expression(pi[1]),
     tick     = FALSE,
     pos      = -0.02,
     cex.axis = 1.4
   )
   
   axis(
     1,
     at       = 11,
     labels   = expression(pi[2]),
     tick     = FALSE,
     pos      = -0.09,
     cex.axis = 1.4
   )
   
   lines(
     x   = c(10.75, 10.75),
     y   = c(-5, 65),
     lty = "dotted",
     lwd = 2,
     col = "black"
   )
   
   legend(
     "topleft",
     legend = c("independent trials", "umbrella trial (random allocation)"),
     col    = c("black", "grey"),
     fill   = c("black", "grey"),
     cex    = 1.5,
     bty    = "n"
   )
   
   
   barplot(
     height   = zeichnen.s2$y,
     col      = as.character(zeichnen.s2$farbe),
     space    = c(0, 0.1, 0.5, 0.1, 0.5, 0.1, 0.5, 0.1, 2, 0.1, 0.5, 0.1),
     ylab     = "Frequency of patients with a double positive test result",
     cex.lab  = 1.6,
     cex.axis = 1.4,
     ylim     = c(0, 1),
     main     = expression("(sub-) trial 2 ("~pi[2]~")"),
     cex.main = 1.8
   )
   
   axis(
     1,
     at       = c(1, 3.7, 6.4, 9.1, 12.9, 15.5),
     labels   = format(verteilung$pi.1, nsmall = 3),
     tick     = FALSE,
     pos      = -0.02,
     cex.axis = 1.4
   )
   
   axis(
     1,
     at       = c(5.05, 14.2),
     labels   = format(verteilung$pi.2[c(1, 5)], nsmall = 3),
     tick     = FALSE,
     pos      = -0.09,
     cex.axis = 1.4
   )
   
   axis(
     1,
     at       = 11,
     labels   = expression(pi[1]),
     tick     = FALSE,
     pos      = -0.02,
     cex.axis = 1.4
   )
   
   axis(
     1,
     at       = 11,
     labels   = expression(pi[2]),
     tick     = FALSE,
     pos      = -0.09,
     cex.axis = 1.4
   )
   
   lines(
     x   = c(10.75, 10.75),
     y   = c(-5, 65),
     lty = "dotted",
     lwd = 2,
     col = "black"
   )   

dev.off()


# ---------------------------------------------------------------- #   
# ---------------------------------------------------------------- #
# 4. Bias under H1
# ---------------------------------------------------------------- # 
# ---------------------------------------------------------------- #

# Settings
# (sub-) trial size
n.1 <- c(100, 250)
n.2 <- c(100, 250)
# prevalence of a positive test result for a specific biomarker
pi.1 <- c(0.012, 0.024, 0.120, 0.240, 0.012, 0.024)
pi.2 <- c(0.250, 0.250, 0.250, 0.250, 0.025, 0.025)
# given therapy effect in the independent trials
delta <- c(0.57, 0.36)
# significance level
alpha <- 0.05
# standard deviation
sigma <- 1

# Prepare saving
bias <- data.frame(
   n.1              = sort(rep(n.1, length(pi.1))),
   n.2              = sort(rep(n.2, length(pi.2))),
   delta            = sort(rep(delta, length(pi.1)), decreasing = T),
   pi.1             = rep(pi.1, length(n.1)),
   pi.2             = rep(pi.2, length(n.2)),
   bias.s1          = NA,
   bias.s2          = NA
)

# Calculations
for (i in 1:nrow(bias)){

   # Bias
   bias.1 <- bias.umbrella.function(
      prev.1 = bias$pi.1[i], 
      prev.2 = bias$pi.2[i],
      n.1    = bias$n.1[i], 
      n.2    = bias$n.1[i],
     delta   = bias$delta[i]
   )
   
   # Save results
   bias[i, c("bias.s1", "bias.s2")] <- bias.1
   
}

# Prepare plotting
zeichnen.bias <- data.frame(
   x = c(1, 1.1, 1.5, 1.6, 2, 2.1, 2.5, 2.6, 3.5, 3.6, 4, 4.1),
   bias.s1 = NA,
   bias.s2 = NA,
   farbe = rep(c("black", "grey"), nrow(bias)/2)
)
zeichnen.bias$bias.s1[seq(1, nrow(bias), 2)] <- bias$bias.s1[1:(nrow(bias)/2)]
zeichnen.bias$bias.s1[seq(2, nrow(bias), 2)] <- bias$bias.s1[(nrow(bias)/2+1):nrow(bias)]
zeichnen.bias$bias.s2[seq(1, nrow(bias), 2)] <- bias$bias.s2[1:(nrow(bias)/2)]
zeichnen.bias$bias.s2[seq(2, nrow(bias), 2)] <- bias$bias.s2[(nrow(bias)/2+1):nrow(bias)]


# Plots

# Bias
bitmap("Fig_Analytical_Bias_h1.png", res = 300, width = 24, height = 12)

   par(mar = c(5,5,7,1), mfrow = c(1, 2))

   plot(
      x        = c(0.08, 0.12, 0.18, 0.22, 0.28, 0.32, 0.38, 0.42, 0.58, 0.62, 0.68, 0.72),
      y        = zeichnen.bias$bias.s1,
      col      = as.character(zeichnen.bias$farbe), 
      pch      = 20, 
      ylim     = c(-0.1, 0.3),
      xlim     = c(0, 0.8),
      cex      = 4,
      ylab     = expression(Delta~"X"[i]),
      xlab     = "",
      xaxt     = "n",
      cex.lab  = 1.6,
      cex.axis = 1.4,
      main     = expression("subtrial 1 ("~pi[1]~")"),
      cex.main = 1.8
   )   
        
   points(
      x   = c(0.08, 0.12, 0.18, 0.22, 0.28, 0.32, 0.38, 0.42, 0.58, 0.62, 0.68, 0.72),
      y   = zeichnen.bias$bias.s1,
      col = "black", 
      pch = 21, 
      cex = 3,
      lwd = 2
   )   
       
   axis(
     1,
     at       = c(0.1, 0.2, 0.3, 0.4, 0.6, 0.7),
     labels   = format(bias$pi.1[1:6], nsmall = 3),
     tick     = FALSE,
     pos      = -0.12,
     cex.axis = 1.4
   )
   
   axis(
     1,
     at       = c(0.25, 0.65),
     labels   = format(bias$pi.2[c(1, 5)], nsmall = 3), 
     tick     = FALSE,
     pos      = -0.14,
     cex.axis = 1.4
   )
   
   axis(
     1,
     at       = 0.5,
     labels   = expression(pi[1]),
     tick     = FALSE,
     pos      = -0.12,
     cex.axis = 1.4
   )
   
   axis(
     1,
     at       = 0.5,
     labels   = expression(pi[2]),
     tick     = FALSE,
     pos      = -0.14,
     cex.axis = 1.4
   )
   
   lines(
     x   = c(0.5, 0.5),
     y   = c(-0.1, 0.2),
     lty = "dotted",
     lwd = 2,
     col = "black"
   )
   
   lines(
     x   = c(0, 0.8),
     y   = c(0, 0),
     lty = "solid",
     lwd = 2,
     col = "black"
   )
   
   lines(
      x    = c(0.08, 0.12, 0.18, 0.22, 0.28, 0.32, 0.38, 0.42, 0.58, 0.62, 0.68, 0.72),
      y    = zeichnen.bias$bias.s1,
      col  = as.character(zeichnen.bias$farbe), 
      pch  = 20, 
      type = "p",
      cex  = 4
   )   
   
   legend(
     "topleft",
     legend = c(expression("N = 100 ("~delta~"=0.57)"), expression("N = 250 ("~delta~"=0.36)")),
     col    = c("black", "grey"),
     pch    = 20,
     cex    = 1.5,
     bty    = "n"
   )                        


   plot(
      x        = c(0.08, 0.12, 0.18, 0.22, 0.28, 0.32, 0.38, 0.42, 0.58, 0.62, 0.68, 0.72),
      y        = zeichnen.bias$bias.s2,
      col      = as.character(zeichnen.bias$farbe), 
      pch      = 20, 
      ylim     = c(-0.1, 0.3),
      xlim     = c(0, 0.8),
      cex      = 4,
      ylab     = expression(Delta~"X"[i]),
      xlab     = "",
      xaxt     = "n",
      cex.lab  = 1.6,
      cex.axis = 1.4,
      main     = expression("subtrial 2 ("~pi[2]~")"),
      cex.main = 1.8
   )       
      
   points(
      x   = c(0.08, 0.12, 0.18, 0.22, 0.28, 0.32, 0.38, 0.42, 0.58, 0.62, 0.68, 0.72),
      y   = zeichnen.bias$bias.s2,
      col = "black", 
      pch = 21, 
      cex = 3,
      lwd = 2
   )  
      
   axis(
     1,
     at       = c(0.1, 0.2, 0.3, 0.4, 0.6, 0.7),
     labels   = format(bias$pi.1[1:6], nsmall = 3),
     tick     = FALSE,
     pos      = -0.12,
     cex.axis = 1.4
   )
   
   axis(
     1,
     at       = c(0.25, 0.65),
     labels   = format(bias$pi.2[c(1, 5)], nsmall = 3), 
     tick     = FALSE,
     pos      = -0.14,
     cex.axis = 1.4
   )
   
   axis(
     1,
     at       = 0.5,
     labels   = expression(pi[1]),
     tick     = FALSE,
     pos      = -0.12,
     cex.axis = 1.4
   )
   
   axis(
     1,
     at       = 0.5,
     labels   = expression(pi[2]),
     tick     = FALSE,
     pos      = -0.14,
     cex.axis = 1.4
   )
   
   lines(
     x   = c(0.5, 0.5),
     y   = c(-0.1, 0.2),
     lty = "dotted",
     lwd = 2,
     col = "black"
   )
   
   lines(
     x   = c(0, 0.8),
     y   = c(0, 0),
     lty = "solid",
     lwd = 2,
     col = "black"
   )
   
   lines(
      x    = c(0.08, 0.12, 0.18, 0.22, 0.28, 0.32, 0.38, 0.42, 0.58, 0.62, 0.68, 0.72),
      y    = zeichnen.bias$bias.s2,
      col  = as.character(zeichnen.bias$farbe), 
      pch  = 20, 
      type = "p",
      cex  = 4
   )
   
   legend(
     "topleft",
     legend = c(expression("N = 100 ("~delta~"=0.57)"), expression("N = 250 ("~delta~"=0.36)")),
     col    = c("black", "grey"),
     pch    = 20,
     cex    = 1.5,
     bty    = "n"
   )                 

dev.off()


# ---------------------------------------------------------------- #
# ---------------------------------------------------------------- #
# 5. Probability of closing subtrial 1 first in an 
#    umbrella trial
# ---------------------------------------------------------------- #
# ---------------------------------------------------------------- #

# (sub-) trial size
n.1 <- 1000
n.2 <- 1000
# prevalence of a positive test result for a specific biomarker
pi.1 <- seq(0.01, 0.99, 0.01)
pi.2 <- seq(0.01, 0.99, 0.01)

# Initialise saving
prob.matrix <- matrix(NA, ncol = length(pi.1), nrow = length(pi.2))

# Calculate probabilities
for (i in 1:nrow(prob.matrix)){

   for (j in 1:ncol(prob.matrix)){
   
      p <- probability.closing.subtrial.umbrella.random(
            n.1   = n.1,
            n.2   = n.1,
            pi.1  = pi.1[j],
            pi.2  = pi.2[i],
            phi   = 0,
            r     = 0.5
         )
      prob.matrix[i, j] <- p$value[1]   
   
   }

}

# Plot

bitmap("Fig_Analytical_Prob_Closing.png", res = 300, width = 7, height = 6)

   par(mar = c(5,5,1,1))
   
   filled.contour(
      x = pi.1, 
      y = pi.2, 
      z = t(prob.matrix),
      nlevels = 10,
      color.palette = grey.colors,
      xlim = c(0, 1), 
      ylim = c(0, 1), 
      plot.axes = {
         axis(1, cex.axis = 1.5)
         axis(2, cex.axis = 1.5) 
      },
      plot.title = {
         title(xlab = expression(pi[1]), cex.lab = 2)
         mtext(expression(pi[2]), 2, cex = 2, line = 3, las = 0)
     },
     key.axes = {
        axis(4, cex.axis = 1.5)
     }
   )
   
dev.off()

sessionInfo()
