# Supplementary material for: Effect size estimates from umbrella designs: Handling patients with a positive test result for multiple biomarkers using random or pragmatic subtrial allocation
Source: PLoS One. 2020 Aug 14;15(8):e0237441. doi: 10.1371/journal.pone.0237441 (PMC7428134; doi:10.1371/journal.pone.0237441)
Supplement: S1 File — Code to reproduce the results of the analytical calculations and of the simulation study of this article. (ZIP) [file pone.0237441.s001.zip › Simulation_Example.R]

# ---------------------------------------------------------------- #
# TITLE: Perform the main simulation study  
# AUTHOR: Miriam Kesselmeier (CSCC, Jena University Hospital, Jena, 
#         Germany)
# DATE: 19/11/2019
# 
# This source code belongs to the manuscript "Effect size estimates from
# umbrella designs: handling patients with a positive test result for
# multiple biomarkers using random or pragmatic subtrial allocation" 
# by Miriam Kesselmeier, Norbert Benda and Andr� Scherag   
# ---------------------------------------------------------------- #  

# ---------------------------------------------------------------- #
# ---------------------------------------------------------------- #
# Documentation:
# ---------------------------------------------------------------- #
# ---------------------------------------------------------------- #

# ---------------------------------------------------------------- #
# Simulation study to compare the subtrial analysis methods, i.e.
# t-test (mean difference) and weighted linear regression.
#
# The independent trial design as well as both umbrella trial
# designs (random subtrial allocation scheme, pragmatic subtrial
# allocation scheme) are considered.
# ---------------------------------------------------------------- #

# ---------------------------------------------------------------- #
# Structure:
# ---------------------------------------------------------------- #
# 1. Settings
# 2. Run simulation
# ---------------------------------------------------------------- #


# ---------------------------------------------------------------- #
# ---------------------------------------------------------------- #
# 1. Settings
# ---------------------------------------------------------------- #
# ---------------------------------------------------------------- #

# Therapy effects
#   under the alternative
differences.studysize.h1 <- data.frame(
    size       = c(100),
    difference = c(0.57)
)

# Prevalences of positive tets results for a specific biomarker
#   as single values
pi.1 <- c(0.12)
pi.2 <- c(0.24)
#   as sequence for the simulation
pi.selection <- data.frame(
   prev.1 = pi.1, 
   prev.2 = pi.2
)

# Number of simulation runs
runs <- 1000   

# Significance level
alpha <- 0.05    

# Read data for biomarker status distribution
admix.smaller  <- read.table("Admixture2_Umbrelladesign_SmallerStudy_anlauf3.txt", 
                    dec=".", sep=",", header=TRUE)
admix.random   <- read.table("Admixture2_Umbrelladesign_Random_anlauf3.txt", 
                    dec=".", sep=",", header=TRUE)
admix.parallel <- read.table("Admixture2_Paralleldesign_anlauf3.txt", 
                    dec=".", sep=",", header=TRUE)

# Analysis method selection (un-weighted difference, weighted linear regression)
comparisons <- c("simple", "regression")

# Read functions
source("Functions_for_Simulation.R")
source("Functions_AnalyticalCalculations.R")


# ---------------------------------------------------------------- #
# ---------------------------------------------------------------- #
# 2. Run simulation
# ---------------------------------------------------------------- #
# ---------------------------------------------------------------- #
 
# under alternative 

# Independent studies  
for (comparison in comparisons){  
   title.saving <- paste("Results_independentstudies_h1_anlauf3_", comparison, ".txt", sep="")
   simulation.parallelstudy.function(
      differences.studysize = differences.studysize.h1, 
      pi.selection          = pi.selection, 
      h0                    = FALSE, 
      runs                  = runs, 
      alpha                 = alpha,
      title.save            = title.saving, 
      admix                 = admix.parallel, 
      comparison            = comparison,
      seed                  = 431950
   )
}   

# Umbrella design 
for (comparison in comparisons){   
   title.saving <- paste("Results_umbrellastudies_h1_anlauf3_", comparison, ".txt", sep="")
   simulation.umbrellastudy.function(
      differences.studysize = differences.studysize.h1, 
      pi.selection          = pi.selection, 
      h0                    = FALSE, 
      runs                  = runs, 
      alpha                 = alpha,
      title.save            = title.saving, 
      admixsmaller          = admix.smaller, 
      admixrandom           = admix.random,
      comparison            = comparison, 
      seed.1                = 431950, 
      seed.2                = 431950
   )
}


sessionInfo()
