# Supplementary material for: Effect size estimates from umbrella designs: Handling patients with a positive test result for multiple biomarkers using random or pragmatic subtrial allocation
Source: PLoS One. 2020 Aug 14;15(8):e0237441. doi: 10.1371/journal.pone.0237441 (PMC7428134; doi:10.1371/journal.pone.0237441)
Supplement: S1 File — Code to reproduce the results of the analytical calculations and of the simulation study of this article. (ZIP) [file pone.0237441.s001.zip › BiomarkerStatusAdmixtureSimulationbased_Example.R]

# ---------------------------------------------------------------- #
# TITLE: Estimate simulation-based the biomarker status distribution
#        and the number of discarded individuals
# AUTHOR: Miriam Kesselmeier (CSCC, Jena University Hospital, Jena,
#         Germany)
# DATE: 19/11/2019
# 
# This source code belongs to the manuscript "Effect size estimates from
# umbrella designs: handling patients with a positive test result for
# multiple biomarkers using random or pragmatic subtrial allocation" 
# by Miriam Kesselmeier, Norbert Benda and Andr� Scherag    
# ---------------------------------------------------------------- #

# ---------------------------------------------------------------- #
# ---------------------------------------------------------------- #
# Documentation:
# ---------------------------------------------------------------- #
# ---------------------------------------------------------------- #

# ---------------------------------------------------------------- #
# Run for comparison of subtrial allocation schemes.
# 
# Proportions/numbers are estimated as the mean across 10,000  
# simulation runs
# ---------------------------------------------------------------- #

# ---------------------------------------------------------------- #
# Structure:
# 1. Settings
# 2. Umbrella trial design with random allocation scheme for  
#    individuals with a positive test result for multiple biomarkers
# 3. Umbrella trial design with pragmatic allocation scheme for  
#    individuals with a positive test result for multiple biomarkers
# 4. Independent trial design
# ---------------------------------------------------------------- #


# ---------------------------------------------------------------- #
# ---------------------------------------------------------------- #
# 1. Settings
# ---------------------------------------------------------------- #
# ---------------------------------------------------------------- #

# Load function
source("FunctionBiomarkerStatusAdmixtureSimulationbased.R")

# Number of runs
no.run <- 10000

# (Sub-) trial sizes
n1 <- 1000
n2 <- 1000          

# Prevalence of positive test results for the specific biomarkers
pi.1 <- c(0.12, 0.24)
pi.2 <- c(0.25, 0.25)

# ---------------------------------------------------------------- #
# ---------------------------------------------------------------- #
# 2. Umbrella trial design with random allocation scheme for  
#    individuals with a positive test result for multiple biomarkers
# ---------------------------------------------------------------- #
# ---------------------------------------------------------------- #

# Prepare saving
# biomarker status distribution in the subtrials
speichern <- data.frame(
   n1       = rep(c(n1, NA, NA), 2), 
   n2       = rep(c(n2, NA, NA), 2), 
   pi.1     = c(pi.1[1], NA, NA, pi.1[2], NA, NA), 
   pi.2     = c(pi.2[1], NA, NA, pi.2[2], NA, NA), 
   b        = rep(c("(1, 0)", "(1, 1)", "(0, 1)"), 2), 
   mean.1 = NA, 
   mean.2 = NA
)
# number of discarded patients in the trial
speichern.discard <- data.frame(
   n1         = rep(c(n1, NA, NA), 2), 
   n2         = rep(c(n2, NA, NA), 2), 
   pi.1       = c(pi.1[1], NA, NA, pi.1[2], NA, NA), 
   pi.2       = c(pi.2[1], NA, NA, pi.2[2], NA, NA), 
   mean.ges = NA
)

# Set seed
set.seed(28041985)

# Run simulation
for (j in 1:length(pi.1)){

   # Prepare saving
   speichern.1 <- data.frame(
      run         = 1:no.run, 
      b10.study.1 = NA, 
      b11.study.1 = NA, 
      b01.study.1 = NA, 
      b10.study.2 = NA, 
      b11.study.2 = NA, 
      b01.study.2 = NA, 
      discard     = NA
    )
   
   # Calculation   
   for (i in 1:no.run){
         
      speichern.1[i, 2:ncol(speichern.1)] <- 
         admixture_recruitment.biomarker.status.random.function(
            prev.1 = pi.1[j], 
            prev.2 = pi.2[j], 
            n.1    = n1, 
            n.2    = n2
         )
         
   }

   # Assign data
   daten <- speichern.1

   # Summarise simulation
   idx <- 3 * (j - 1) + 1
   speichern$mean.1[idx]           <- mean(daten$b10.study.1) / n1
   speichern$mean.2[idx]           <- 0
   speichern.discard$mean.ges[idx] <- mean(daten$discard)  
   idx <- 3 * (j - 1) + 2                                             
   speichern$mean.1[idx] <- mean(daten$b11.study.1) / n1
   speichern$mean.2[idx] <- mean(daten$b11.study.2) / n2
   idx <- 3 * (j - 1) + 3                                          
   speichern$mean.1[idx] <- 0
   speichern$mean.2[idx] <- mean(daten$b01.study.2) / n2

}

# Save results
write.table(speichern, "Admixture_Umbrelladesign_Random_anlauf3.txt", 
                    dec=".", sep=",", row.names=FALSE)
write.table(speichern.discard, "Discard_Umbrelladesign_Random_anlauf3.txt", 
                    dec=".", sep=",", row.names=FALSE)


# ---------------------------------------------------------------- #
# ---------------------------------------------------------------- #
# 3. Umbrella trial design with pragmatic allocation scheme for  
#    individuals with a positive test result for multiple biomarkers
# ---------------------------------------------------------------- #
# ---------------------------------------------------------------- #

# Prepare saving
# biomarker status distribution in the subtrials
speichern <- data.frame(
   n1       = rep(c(n1, NA, NA), 2), 
   n2       = rep(c(n2, NA, NA), 2), 
   pi.1     = c(pi.1[1], NA, NA, pi.1[2], NA, NA), 
   pi.2     = c(pi.2[1], NA, NA, pi.2[2], NA, NA), 
   b        = rep(c("(1, 0)", "(1, 1)", "(0, 1)"), 2), 
   mean.1 = NA, 
   mean.2 = NA
)
# number of discarded patients in the trial
speichern.discard <- data.frame(
   n1         = rep(c(n1, NA, NA), 2), 
   n2         = rep(c(n2, NA, NA), 2), 
   pi.1       = c(pi.1[1], NA, NA, pi.1[2], NA, NA), 
   pi.2       = c(pi.2[1], NA, NA, pi.2[2], NA, NA), 
   mean.ges = NA
)

# Set seed
set.seed(341950)

# Run simulation
for (j in 1:length(pi.1)){

   # Prepare saving
   speichern.1 <- data.frame(
      run         = 1:no.run, 
      b10.study.1 = NA, 
      b11.study.1 = NA, 
      b01.study.1 = NA, 
      b10.study.2 = NA, 
      b11.study.2 = NA, 
      b01.study.2 = NA, 
      discard     = NA
   )
   
   # Calculations
   for (i in 1:no.run){
         
      speichern.1[i, 2:ncol(speichern.1)] <- 
         admixture_recruitment.biomarker.status.smallerstudy.function(
            prev.1 = pi.1[j], 
            prev.2 = pi.2[j], 
            n.1    = n1, 
            n.2    = n2
         )
         
   }
   
   # Assign data
   daten <- speichern.1
   
   # Summarise simulation
   idx <- 3 * (j - 1) + 1
   speichern$mean.1[idx]           <- mean(daten$b10.study.1) / n1
   speichern$mean.2[idx]           <- 0
   speichern.discard$mean.ges[idx] <- mean(daten$discard)  
   idx <- 3 * (j - 1) + 2 
   speichern$mean.1[idx] <- mean(daten$b11.study.1) / n1
   speichern$mean.2[idx] <- mean(daten$b11.study.2) / n2
   idx <- 3 * (j - 1) + 3
   speichern$mean.1[idx] <- 0
   speichern$mean.2[idx] <- mean(daten$b01.study.2) / n2

}

# Save results
write.table(speichern, "Admixture_Umbrelladesign_SmallerStudy_anlauf3.txt", 
                    dec=".", sep=",", row.names=FALSE)
write.table(speichern.discard, "Discard_Umbrelladesign_SmallerStudy_anlauf3.txt", 
                    dec=".", sep=",", row.names=FALSE)


# ---------------------------------------------------------------- #
# ---------------------------------------------------------------- #
# 4. Independent trial design
# ---------------------------------------------------------------- #
# ---------------------------------------------------------------- #

# Prepare saving
# biomarker status distribution in the trials
speichern <- data.frame(
   n1       = rep(c(n1, NA, NA), 2), 
   n2       = rep(c(n2, NA, NA), 2), 
   pi.1     = c(pi.1[1], NA, NA, pi.1[2], NA, NA), 
   pi.2     = c(pi.2[1], NA, NA, pi.2[2], NA, NA), 
   b        = rep(c("(1, 0)", "(1, 1)", "(0, 1)"), 2), 
   mean.1 = NA, 
   mean.2 = NA
)
# number of discarded patients (summarised over both the trial)
speichern.discard <- data.frame(
   n1         = rep(c(n1, NA, NA), 2), 
   n2         = rep(c(n2, NA, NA), 2), 
   pi.1       = c(pi.1[1], NA, NA, pi.1[2], NA, NA), 
   pi.2       = c(pi.2[1], NA, NA, pi.2[2], NA, NA), 
   mean.ges = NA, 
   mean.1   = NA, 
   mean.2   = NA
)

# Set seed
set.seed(24120612)    

# Run simulation
for (j in 1:length(pi.1)){

   # Prepare saving
   speichern.1 <- data.frame(
      run         = 1:no.run, 
      b10.study.1 = NA, 
      b11.study.1 = NA, 
      b01.study.1 = NA, 
      b10.study.2 = NA, 
      b11.study.2 = NA, 
      b01.study.2 = NA, 
      discard.1   = NA, 
      discard.2   = NA
   )
   
   # Calculations
   for (i in 1:no.run){
   
      speichern.1[i, 2:ncol(speichern.1)] <- 
           admixture_recruitment.biomarker.status.parallel.function(
              prev.1 = pi.1[j], 
              prev.2 = pi.2[j], 
              n.1    = n1, 
              n.2    = n2
           )
           
   }      
   
   # Assign data
   daten <- speichern.1

   # Summarise simulation
   idx <- 3 * (j - 1) + 1
   speichern$mean.1[idx]           <- mean(daten$b10.study.1) / n1
   speichern$mean.2[idx]           <- 0
   speichern.discard$mean.1[idx]   <- mean(daten$discard.1)      
   speichern.discard$mean.2[idx]   <- mean(daten$discard.2)  
   speichern.discard$mean.ges[idx] <- mean(daten$discard.1 + daten$discard.2)  
   idx <- 3 * (j - 1) + 2                                             
   speichern$mean.1[idx] <- mean(daten$b11.study.1) / n1
   speichern$mean.2[idx] <- mean(daten$b11.study.2) / n2
   idx <- 3 * (j - 1) + 3                                          
   speichern$mean.1[idx] <- 0
   speichern$mean.2[idx] <- mean(daten$b01.study.2) / n2

}

# Save results
write.table(speichern, "Admixture_Paralleldesign_anlauf3.txt", 
                    dec=".", sep=",", row.names=FALSE)
write.table(speichern.discard, "Discard_Paralleldesign_anlauf3.txt", 
                    dec=".", sep=",", row.names=FALSE)

sessionInfo()
