# Supplementary material for: Effect size estimates from umbrella designs: Handling patients with a positive test result for multiple biomarkers using random or pragmatic subtrial allocation
Source: PLoS One. 2020 Aug 14;15(8):e0237441. doi: 10.1371/journal.pone.0237441 (PMC7428134; doi:10.1371/journal.pone.0237441)
Supplement: S1 File — Code to reproduce the results of the analytical calculations and of the simulation study of this article. (ZIP) [file pone.0237441.s001.zip › FunctionBiomarkerStatusAdmixtureSimulationbased.R]

# ---------------------------------------------------------------- #
# TITLE: Functions for simulation-based biomarker status distribution
# AUTHOR: Miriam Kesselmeier (CSCC, Jena University Hospital, Jena,
#         Germany)
# DATE: 19/11/2019
# 
# This source code belongs to the manuscript "Effect size estimates from
# umbrella designs: handling patients with a positive test result for
# multiple biomarkers using random or pragmatic subtrial allocation" 
# by Miriam Kesselmeier, Norbert Benda and Andr� Scherag  
# ---------------------------------------------------------------- #

# ---------------------------------------------------------------- #
# ---------------------------------------------------------------- #
# Documentation:
# ---------------------------------------------------------------- #
# ---------------------------------------------------------------- #

# ---------------------------------------------------------------- #
# Substudies for biomarker 1 and 2 start at T0.
#
# Prevalences of biomarkers are not allowed to be identical.
#
# The independent trial design and the umbrella trial design with 
# the random allocation scheme are considered.
# ---------------------------------------------------------------- #

# ---------------------------------------------------------------- #
# Structure:
# 1. Function to calculate the biomarker status distribution
#    per independent trial
# 2. Function to calculate the biomarker status distribution
#    per umbrella subtrial with the random allocation scheme
# 3. Function to calculate the biomarker status distribution
#    per umbrella subtrial with the pragmatic allocation scheme
# ---------------------------------------------------------------- #


# ---------------------------------------------------------------- #
# ---------------------------------------------------------------- #
# 1. Function to calculate the biomarker status distribution
#    per independent trial
# ---------------------------------------------------------------- #
# ---------------------------------------------------------------- #

# ---------------------------------------------------------------- #
# Submitted function arguments:
# prev.1: Prevalence of a positive test result for biomarker 1
# prev.2: Prevalence of a positive test result for biomarker 2
# n.1: Study size of biomarker 1 substudy with n.1/2 indivudials for
#      experimental arm and n.1/2 for arm with standard therapy.
#      Default is 1000.
# n.2: Study size of biomarker 2 substudy with n.2/2 indivudials for
#      experimental arm and n.2/2 for arm with standard therapy.
#      Default is 1000. 
# 
# value: data frame
# ---------------------------------------------------------------- #

admixture_recruitment.biomarker.status.parallel.function <- function(
   prev.1 = NA, 
   prev.2 = NA, 
   n.1    = 1000, 
   n.2    = 1000
){

    # Checks
   if (is.na(prev.1)==TRUE | is.na(prev.2)==TRUE){
      stop("prev.1 or prev.2 is missing", call.=FALSE)
   }
   if (is.na(n.1)==TRUE | is.na(n.2)==TRUE){
      stop("n.1 or n.2 is missing", call.=FALSE)
   }

   # Initialise
   n.tilde <- NA

   # Sort biomarker by prevalence
   ordering <- order(c(prev.1, prev.2), decreasing = FALSE)
   pi. <- c(prev.1, prev.2)[ordering]
   pi.1 <- pi.[1]
   pi.2 <- pi.[2]
   n. <- c(n.1, n.2)
   n. <- n.[ordering]
   n.1.sort <- n.[1]
   n.2.sort <- n.[2]

   # Probability of biomarker status
   p.1.0.. <- pi.1 * (1 - pi.2)
   p.1.1.. <- pi.1 * pi.2
   p.0.1.. <- (1 - pi.1) * pi.2

   # Initilise
   n.1.recruted  <- 0
   n.2.recruted  <- 0
   n.discarded.1 <- 0
   n.discarded.2 <- 0
   save.study.participants.biomarker <- data.frame(
      study.1     = rep(NA, max(n.1, n.2)), 
      study.2     = NA, 
      discarded.1 = NA, 
      discarded.2 = NA
   )
   save.study.participants.biomarker$study.1 <-  
              as.character(save.study.participants.biomarker$study.1)
   save.study.participants.biomarker$study.2 <- 
              as.character(save.study.participants.biomarker$study.2)

   # Fill study 1 defined by the biomarker with the less prevalent 
   # positive test result
   while (n.1.recruted < n.1){

      # simulate random biomarker status
      rando.no <- runif(1)
      biomarker <- as.character(ifelse(rando.no <= p.1.0.., "10.",
         ifelse((rando.no > p.1.0..) & 
                (rando.no <= (p.1.0..+ p.1.1..)), "11.",
            ifelse((rando.no > (p.1.0..+ p.1.1..)) & 
                   (rando.no <= (p.1.0..+ p.1.1..+ p.0.1..)), 
                    "01.", "00."
            )
         )
     ))
	 # count as patient for study 1 if eligible for this study
     if ((biomarker == "10.") | (biomarker == "11.")){
        n.1.recruted <- n.1.recruted + 1
        save.study.participants.biomarker$study.1[n.1.recruted] <- 
              as.character(biomarker)
	 # otherwise count as discarded patient		  
     } else {
        n.discarded.1 <- n.discarded.1 + 1
        save.study.participants.biomarker$discarded.1[1] <- n.discarded.1
     }

   }

   # Fill study 2 defined by the biomarker with the more prevalent 
   # positive test result
   while (n.2.recruted < n.2){
   
      # simulate random biomarker status
      rando.no <- runif(1)
      biomarker <- as.character(ifelse(rando.no <= p.1.0.., "10.",
         ifelse((rando.no > p.1.0..) & 
                (rando.no <= (p.1.0..+ p.1.1..)), "11.",
            ifelse((rando.no > (p.1.0..+ p.1.1..)) & 
                   (rando.no <= (p.1.0..+ p.1.1..+ p.0.1..)), 
                    "01.", "00."
            )
         )
     ))
	 # count as patient for study 1 if eligible for this study
     if ((biomarker == "01.") | (biomarker == "11.")){
        n.2.recruted <- n.2.recruted + 1
        save.study.participants.biomarker$study.2[n.2.recruted] <- 
           as.character(biomarker)
	 # otherwise count as discarded patient	
     } else {
        n.discarded.2 <- n.discarded.2 + 1
        save.study.participants.biomarker$discarded.2[1] <- n.discarded.2
     }

   }

   # Save results
   out <- data.frame(
      b10.study.1 = NA, 
      b11.study.1 = NA, 
      b01.study.1 = NA, 
      b10.study.2 = NA, 
      b11.study.2 = NA, 
      b01.study.2 = NA, 
      discard.1   = NA, 
      discard.2   = NA
   )
   b10.1 <- sum(save.study.participants.biomarker$study.1 == "10.")
   b11.1 <- sum(save.study.participants.biomarker$study.1 == "11.")
   b01.2 <- sum(save.study.participants.biomarker$study.2 == "01.")
   b11.2 <- sum(save.study.participants.biomarker$study.2 == "11.")
   out[, 1:3] <- c(b10.1, b11.1, NA)
   out[, 4:6] <- c(NA, b11.2, b01.2)
   out$discard.1 <- save.study.participants.biomarker$discarded.1[1]
   out$discard.2 <- save.study.participants.biomarker$discarded.2[1]

   # Return results
   return(out)

}


# ---------------------------------------------------------------- #
# ---------------------------------------------------------------- #
# 2. Function to calculate the biomarker status distribution
#    per umbrella subtrial with the random allocation scheme
# ---------------------------------------------------------------- #
# ---------------------------------------------------------------- #

# ---------------------------------------------------------------- #
# Submitted function arguments:
# prev.1: Prevalence of a positive test result for biomarker 1
# prev.2: Prevalence of a positive test result for biomarker 2
# n.1: Study size of biomarker 1 substudy with n.1/2 indivudials for
#      experimental arm and n.1/2 for arm with standard therapy.
#      Default is 1000.
# n.2: Study size of biomarker 2 substudy with n.2/2 indivudials for
#      experimental arm and n.2/2 for arm with standard therapy.
#      Default is 1000. 
# 
# value: data frame
# ---------------------------------------------------------------- #

admixture_recruitment.biomarker.status.random.function <- function(
   prev.1 = NA, 
   prev.2 = NA, 
   n.1    = 1000, 
   n.2    = 1000
){

    # Checks
   if (is.na(prev.1) == TRUE | is.na(prev.2) == TRUE){
      stop("prev.1 or prev.2 is missing", call.=FALSE)
   }
   if (is.na(n.1) == TRUE | is.na(n.2) == TRUE){
      stop("n.1 or n.2 is missing", call.=FALSE)
   }

   # Initialise
   n.tilde <- NA

   # Sort biomarker by prevalence
   ordering <- order(c(prev.1, prev.2), decreasing=FALSE)
   pi.  <- c(prev.1, prev.2)[ordering]
   pi.1 <- pi.[1]
   pi.2 <- pi.[2]
   n. <- c(n.1, n.2)
   n. <- n.[ordering]
   n.1.sort <- n.[1]
   n.2.sort <- n.[2]

   # Probability of biomarker status in the disease population
   p.1.0.. <- pi.1 * (1 - pi.2)
   p.1.1.. <- pi.1 * pi.2
   p.0.1.. <- (1 - pi.1) * pi.2
   
   # Initialise
   n.1.recruted <- 0
   n.2.recruted <- 0
   n.discarded  <- 0
   save.study.participants.biomarker <- data.frame(
      study.1   = rep(NA, max(n.1, n.2)), 
      study.2   = NA, 
      discarded = NA
   )
   save.study.participants.biomarker$study.1 <- 
              as.character(save.study.participants.biomarker$study.1)
   save.study.participants.biomarker$study.2 <- 
              as.character(save.study.participants.biomarker$study.2)

   # Fill subtrials 
   while ((n.1.recruted < n.1) | (n.2.recruted < n.2)){

      # simulate random biomarker status
      rando.no <- runif(1)
      biomarker <- as.character(ifelse(rando.no <= p.1.0.., "10.",
         ifelse((rando.no > p.1.0..) & 
                (rando.no <= (p.1.0..+ p.1.1..)), "11.",
            ifelse((rando.no > (p.1.0..+ p.1.1..)) & 
                   (rando.no <= (p.1.0..+ p.1.1..+ p.0.1..)), 
                   "01.", "00."
            )
         )
      ))
	 # if only a positive test result for biomarker 1
     if (biomarker == "10."){
	    # count as patient for subtrial 1 if subtrial still under recruitment
        if (n.1.recruted < n.1){
           n.1.recruted <- n.1.recruted + 1
           save.study.participants.biomarker$study.1[n.1.recruted] <- 
              as.character(biomarker)
	    # otherwise count as discarded patient
        } else {
           n.discarded <- n.discarded + 1
        }
	 # if only a positive test result for biomarker 2
     } else if (biomarker == "01."){
	    # count as patient for subtrial 1 if subtrial still under recruitment
        if (n.2.recruted < n.2){
           n.2.recruted <- n.2.recruted + 1
           save.study.participants.biomarker$study.2[n.2.recruted] <- 
              as.character(biomarker)
	    # otherwise count as discarded patient
        } else {
           n.discarded <- n.discarded + 1
        }
	 # if positive test results for both biomarkers
     } else if (biomarker == "11."){
	    rando.no.2 <- sample(x=1:2, size=1)
		# coutn as patient for subtrial 1
		#    if random number decides for subtrial 1 and subtrial 1 
		#       is still under recuitment
		#    or 
		#    if random number decides for subtrial 2 but subtrial 2
		#       is still closed but not so subtrial 1
        if ((rando.no.2 == 1 & n.1.recruted < n.1) | 
              (rando.no.2 == 2 & n.2.recruted == n.2)){
           n.1.recruted <- n.1.recruted + 1
           save.study.participants.biomarker$study.1[n.1.recruted] <- 
              as.character(biomarker)
		# coutn as patient for subtrial 2 if vice versa compared to 
		# subtrial 1	  
        } else if ((rando.no.2 == 2 & n.2.recruted < n.2) | 
              (rando.no.2 == 1 & n.1.recruted == n.1)){
           n.2.recruted <- n.2.recruted + 1
           save.study.participants.biomarker$study.2[n.2.recruted] <- 
              as.character(biomarker)
        }
	 # otherwise count as discarded patient	
     } else {
        n.discarded <- n.discarded + 1
        save.study.participants.biomarker$discarded[1] <- n.discarded
     }

   }

   # Save results
   out <- data.frame(
      b10.study.1 = NA, 
      b11.study.1 = NA, 
      b01.study.1 = NA, 
      b10.study.2 = NA, 
      b11.study.2 = NA, 
      b01.study.2 = NA, 
      discard     = NA
   )
   b10.1 <- sum(save.study.participants.biomarker$study.1 == "10.")
   b11.1 <- sum(save.study.participants.biomarker$study.1 == "11.")
   b01.2 <- sum(save.study.participants.biomarker$study.2 == "01.")
   b11.2 <- sum(save.study.participants.biomarker$study.2 == "11.")
   out[, 1:3] <- c(b10.1, b11.1, NA)
   out[, 4:6] <- c(NA, b11.2, b01.2)
   out$discard <- n.discarded

   # return results
   return(out)
}


# ---------------------------------------------------------------- #
# ---------------------------------------------------------------- #
# 3. Function to calculate the biomarker status distribution
#    per umbrella subtrial with the pragmatic allocation scheme
# ---------------------------------------------------------------- #
# ---------------------------------------------------------------- #

# ---------------------------------------------------------------- #
# Submitted function arguments:
# prev.1: Prevalence of a positive test result for biomarker 1
# prev.2: Prevalence of a positive test reuslt for biomarker 2
# n.1: Study size of biomarker 1 substudy with n.1/2 indivudials for
#      experimental arm and n.1/2 for arm with standard therapy.
#      Default is 1000.
# n.2: Study size of biomarker 2 substudy with n.2/2 indivudials for
#      experimental arm and n.2/2 for arm with standard therapy.
#      Default is 1000. 
# 
# value: data frame
# ---------------------------------------------------------------- #

admixture_recruitment.biomarker.status.smallerstudy.function <- function(
   prev.1 = NA, 
   prev.2 = NA, 
   n.1    = 1000, 
   n.2    = 1000
){

    # Checks
   if (is.na(prev.1) == TRUE | is.na(prev.2) == TRUE){
      stop("prev.1 or prev.2 is missing", call.=FALSE)
   }
   if (is.na(n.1) == TRUE | is.na(n.2) == TRUE){
      stop("n.1 or n.2 is missing", call.=FALSE)
   }

   # Initialise
   n.tilde <- NA

   # Sort biomarker by prevalence
   ordering <- order(c(prev.1, prev.2), decreasing=FALSE)
   pi.  <- c(prev.1, prev.2)[ordering]
   pi.1 <- pi.[1]
   pi.2 <- pi.[2]
   n. <- c(n.1, n.2)
   n. <- n.[ordering]
   n.1.sort <- n.[1]
   n.2.sort <- n.[2]

   # Probability of biomarker status in disease population
   p.1.0.. <- pi.1 * (1 - pi.2)
   p.1.1.. <- pi.1 * pi.2
   p.0.1.. <- (1 - pi.1) * pi.2

   # Initialise
   n.1.recruted <- 0
   n.2.recruted <- 0
   n.discarded  <- 0
   save.study.participants.biomarker <- data.frame(
      study.1   = rep(NA, max(n.1, n.2)), 
      study.2   = NA, 
      discarded = NA
   )
   save.study.participants.biomarker$study.1 <- 
      as.character(save.study.participants.biomarker$study.1)
   save.study.participants.biomarker$study.2 <- 
      as.character(save.study.participants.biomarker$study.2)

   # Fill subtrials 
   while ((n.1.recruted < n.1) | (n.2.recruted < n.2)){

      # simulate random biomarker status
     rando.no <- runif(1)
     biomarker <- as.character(ifelse(rando.no <= p.1.0.., "10.",
        ifelse((rando.no > p.1.0..) & 
               (rando.no <= (p.1.0..+ p.1.1..)), "11.",
           ifelse((rando.no > (p.1.0..+ p.1.1..)) & 
                  (rando.no <= (p.1.0..+ p.1.1..+ p.0.1..)), 
                  "01.", "00."
           )
        )
     ))
	 # if eligible for subtrial 1 and subtrial 1 smaller than subtrial 2
     if (biomarker == "10." | (biomarker == "11." & 
              n.1.recruted < n.2.recruted)){
		# count as patient for subtrial 1 if subtrial 1 still under
		# recruitment	  
        if (n.1.recruted < n.1){
           n.1.recruted <- n.1.recruted + 1
           save.study.participants.biomarker$study.1[n.1.recruted] <- 
              as.character(biomarker)
		# count as patient for subtrial 2 
		#   if eligible for subtrial 2 and
		#   if subtrial 1 already closed and
        #   if subtrial 2 still under recruitment		
        } else if (biomarker == "11." & n.1.recruted == n.1){
           n.2.recruted <- n.2.recruted + 1
           save.study.participants.biomarker$study.2[n.2.recruted] <- 
              as.character(biomarker)
		# otherwise count as discarded patient	  
        } else {
           n.discarded <- n.discarded + 1
        }
	 # if eligible for subtrial 1 and subtrial 1 smaller than subtrial 2
	 # then vice versa
     } else if (biomarker == "01." | (biomarker == "11." & 
              n.2.recruted < n.1.recruted)){
        if (n.2.recruted < n.2){
           n.2.recruted <- n.2.recruted + 1
           save.study.participants.biomarker$study.2[n.2.recruted] <- 
              as.character(biomarker)
        } else if (biomarker == "11." & n.2.recruted == n.2){
           n.1.recruted <- n.1.recruted + 1
           save.study.participants.biomarker$study.1[n.1.recruted] <- 
              as.character(biomarker)
        } else {
           n.discarded <- n.discarded + 1
        }
	 # if eligible for both subtrials and 
	 # if both subtrials are of equal size,
	 # then random allocation to one of them as long as both are under recruitment
     } else if (biomarker == "11." & n.2.recruted == n.1.recruted){
        # random number to select subtrial	 
        rando.no.2 <- sample(x=1:2, size=1)
		# count for subtrial 1
        if (rando.no == 1 & n.1.recruted < n.1){
           n.1.recruted <- n.1.recruted + 1
           save.study.participants.biomarker$study.1[n.1.recruted] <- 
              as.character(biomarker)
		# count for subtrial 2
        } else if (rando.no == 2 & n.2.recruted < n.2){
           n.2.recruted <- n.2.recruted + 1
           save.study.participants.biomarker$study.2[n.2.recruted] <- 
              as.character(biomarker)
		# count for subtrial 2
        } else if (rando.no == 1 & n.1.recruted == n.1){
           n.2.recruted <- n.2.recruted + 1
           save.study.participants.biomarker$study.2[n.2.recruted] <- 
              as.character(biomarker)
		# count for subtrial 1
        } else {
           n.1.recruted <- n.1.recruted + 1
           save.study.participants.biomarker$study.1[n.1.recruted] <- 
              as.character(biomarker)
        }
	 # otherwise count as discarded patient	
     } else {
        n.discarded <- n.discarded + 1
        save.study.participants.biomarker$discarded[1] <- n.discarded
     }

   }

   # Save results
   out <- data.frame(
      b10.study.1 = NA, 
      b11.study.1 = NA, 
      b01.study.1 = NA, 
      b10.study.2 = NA, 
      b11.study.2 = NA, 
      b01.study.2 = NA, 
      discard     = NA
   )
   b10.1 <- sum(save.study.participants.biomarker$study.1 == "10.")
   b11.1 <- sum(save.study.participants.biomarker$study.1 == "11.")
   b01.2 <- sum(save.study.participants.biomarker$study.2 == "01.")
   b11.2 <- sum(save.study.participants.biomarker$study.2 == "11.")
   out[, 1:3] <- c(b10.1, b11.1, NA)
   out[, 4:6] <- c(NA, b11.2, b01.2)
   out$discard <- n.discarded

   # return results
   return(out)
}
