# Supplementary material for: Effect size estimates from umbrella designs: Handling patients with a positive test result for multiple biomarkers using random or pragmatic subtrial allocation
Source: PLoS One. 2020 Aug 14;15(8):e0237441. doi: 10.1371/journal.pone.0237441 (PMC7428134; doi:10.1371/journal.pone.0237441)
Supplement: S1 File — Code to reproduce the results of the analytical calculations and of the simulation study of this article. (ZIP) [file pone.0237441.s001.zip › Functions_AnalyticalCalculations.R]

# ---------------------------------------------------------------- #
# TITLE: Functions for analytical calculations in umbrella trial 
#        design with the random subtrial allocation scheme
# AUTHOR: Miriam Kesselmeier (CSCC, Jena University Hospital, Jena,
#         Germany)
# DATE: 19/11/2019
# 
# This source code belongs to the manuscript "Effect size estimates from
# umbrella designs: handling patients with a positive test result for
# multiple biomarkers using random or pragmatic subtrial allocation" 
# by Miriam Kesselmeier, Norbert Benda and Andr� Scherag  
# ---------------------------------------------------------------- # 

# ---------------------------------------------------------------- #
# Substudies for biomarker 1 and 2 start at T0.
# 
# Prevalences of biomarkers are not allowed to be identical.
#
# The measures considered are the recruitment time (number of
# discarded patients), the biomarker status distribution and the
# bias.
# 
# The designs considered are the independent trial design and the 
# umbrella trial design with the random allocation scheme. 
# ---------------------------------------------------------------- #

# ---------------------------------------------------------------- #
# Structure:
# ---------------------------------------------------------------- #
# 1. Recruitment time (both designs)
# 2. Probabilities that a specific subtrial closes first (umbrella 
#    design only)
# 3. Biomarker status distribution (both designs)
# 4. Bias (umbrella design relative to the independent trial 
#    design)
# ---------------------------------------------------------------- #


# ---------------------------------------------------------------- #
# ---------------------------------------------------------------- #
# 1. Recruitment time (both designs)
# ---------------------------------------------------------------- #
# ---------------------------------------------------------------- #

# ---------------------------------------------------------------- #
# Submitted function arguments:
# n.1: Study size of biomarker 1 (sub-) study with n.1/2 indivudials for
#      experimental arm and n.1/2 for arm with standard therapy.
# n.2: Study size of biomarker 2 (sub-) study with n.2/2 indivudials for
#      experimental arm and n.2/2 for arm with standard therapy.
# pi.1: Prevalence of a positive test result for biomarker 1
# pi.2: Prevalence of a positive test result for biomarker 2
# phi: dependency measure. Allowed are values between -1 and 1.
#      Default is 0.
# r: Ratio of patients with biomarker status (1,1) that are allocated
#    to subtrial 1. Default is 0.5.
# 
# value: number
# ---------------------------------------------------------------- #

# Independent trials
recruitment.time.independent <- function(
   n.1, 
   n.2, 
   pi.1, 
   pi.2
){

   # Number of screened patients
   no.screen <- n.1 / pi.1 + n.2 / pi.2
   
   # Return result
   return(no.screen)
}

# Umbrella subtrials with random allocation scheme
recruitment.time.umbrella.random <- function(
   n.1, 
   n.2, 
   pi.1, 
   pi.2,
   phi   = 0,
   r     = 0.5
){

   # Number of patients with a specific biomarker status
   p.11 <- pi.1 * pi.2 + phi * sqrt(pi.1 * (1 - pi.1) * pi.2 * (1 - pi.2))
   p.10 <- pi.1 - p.11
   p.01 <- pi.2 - p.11
   p.00 <- 1 - pi.1 - pi.2 + p.11
   
   # Probability for allocation to subtrial 1 
   #    with both subtrials running
   p0.1.t1 <- pi.1 - (1 - r) *  p.11
   #    with only subtrial 1 running
   p0.1.t2 <- pi.1
   # Probability for allocation to subtrial 2 
   #    with both subtrials running
   p0.2.t1 <- pi.2 - r * p.11     
   #    with only subtrial 2 running
   p0.2.t2 <- pi.2
   
   # Probability that a patient is eligible for the trial 
   # (positive test result for at least one biomarker)
   q0 <- 1 - p.00
   
   
   # Time segement with both subtrials running
   
   # Probability that an eligible patient is allocated 
   #   to subtrial 1
   p.1.t1 <- p0.1.t1 / q0
   #   to subtrial 2   
   p.2.t1 <- 1 - p.1.t1
   
   # Probability 
   #   that subtrial 1 closes first
   p.x.smaller.n2 <- Rbeta(
      x = p.1.t1, 
      a = n.1, 
      b = n.2, 
      log = FALSE
   )            
   #   that subtrial 2 closes first
   p.y.smaller.n1 <- Rbeta(
      x = p.2.t1, 
      a = n.2, 
      b = n.1, 
      log = FALSE
   )                   
   
   # Expected number of patients included in the trial 
   #    if subtrial 1 closes first (mutiplied by p.x.smaller.n2 
   #    to avoiding division by 0)
   e.1.t1.x.p.x.smaller.n2 <- (
         1 * p.x.smaller.n2 + 
         (1 - p.1.t1) / (p.1.t1) * 
         Rbeta(x = p.1.t1, a = n.1 + 1, b = n.2 - 1, log = FALSE) 
      ) * n.1
   #    if subtrial 2 closes first (mutiplied by p.y.smaller.n1 
   #    to avoiding division by 0)
   e.2.t1.x.p.y.smaller.n1 <- (
         1 * p.y.smaller.n1 + 
         (p.1.t1) / (1 - p.1.t1) * 
         Rbeta(x = 1 - p.1.t1, a = n.2 + 1, b = n.1 - 1, log = FALSE) 
      ) * n.2      
   
   
   # Time segemebt with only one subtrial running
   
   # Expected number of patients included in the trial
   #    if subtrial 1 closes first (mutiplied by p.x.smaller.n2 
   #    to avoiding division by 0)
   e.1.t2.x.p.x.smaller.n2 <- q0 / pi.2 * (
         n.2 * p.x.smaller.n2 - 
         n.1 * (1 - p.1.t1) / (p.1.t1) * 
         Rbeta(x = p.1.t1, a = n.1 + 1, b = n.2 - 1, log = FALSE) 
      )
   #    if subtrial 2 closes first (mutiplied by p.y.smaller.n1 
   #    to avoiding division by 0)
   e.2.t2.x.p.y.smaller.n1 <- q0 / pi.1 * (
         n.1 * p.y.smaller.n1 - 
         n.2 * (p.1.t1) / (1 - p.1.t1) * 
         Rbeta(x = 1 - p.1.t1, a = n.2 + 1, b = n.1 - 1, log = FALSE) 
      )     
   
   
   # Expected number of patients needed to be screened to complete 
   # the trial
   e.n.screen <- 1 / q0 * (
         (e.1.t1.x.p.x.smaller.n2 + e.1.t2.x.p.x.smaller.n2) +
         (e.2.t1.x.p.y.smaller.n1 + e.2.t2.x.p.y.smaller.n1) 
      )
   
   # Return result
   return(e.n.screen)

}


# ---------------------------------------------------------------- #
# ---------------------------------------------------------------- #
# 2. Probabilities that a specific subtrial closes first (umbrella 
#    design only)
# ---------------------------------------------------------------- #
# ---------------------------------------------------------------- #     

# ---------------------------------------------------------------- #
# Submitted function arguments:
# n.1: Study size of biomarker 1 (sub-) study with n.1/2 indivudials for
#      experimental arm and n.1/2 for arm with standard therapy.
# n.2: Study size of biomarker 2 (sub-) study with n.2/2 indivudials for
#      experimental arm and n.2/2 for arm with standard therapy.
# pi.1: Prevalence of a positive test result for biomarker 1
# pi.2: Prevalence of a positive test result for biomarker 2
# phi: dependency measure. Allowed are values between -1 and 1.
#      Default is 0.
# r: Ratio of patients with biomarker status (1,1) that are allocated
#    to subtrial 1. Default is 0.5.
# 
# value: data frame
# ---------------------------------------------------------------- #

probability.closing.subtrial.umbrella.random <- function(
   n.1, 
   n.2, 
   pi.1, 
   pi.2,
   phi   = 0,
   r     = 0.5
){

   # Number of patients with a specific biomarker status
   p.11 <- pi.1 * pi.2 + phi * sqrt(pi.1 * (1 - pi.1) * pi.2 * (1 - pi.2))
   p.10 <- pi.1 - p.11
   p.01 <- pi.2 - p.11
   p.00 <- 1 - pi.1 - pi.2 + p.11
   
   # Probability for allocation to subtrial 1 
   #    with both subtrials running
   p0.1.t1 <- pi.1 - (1 - r) *  p.11
   #    with only subtrial 1 running
   p0.1.t2 <- pi.1
   # Probability for allocation to subtrial 2 
   #    with both subtrials running
   p0.2.t1 <- pi.2 - r * p.11     
   #    with only subtrial 2 running
   p0.2.t2 <- pi.2
   
   # Probability that a patient is eligible for the trial 
   # (positive test result for at least one biomarker)
   q0 <- 1 - p.00
   
   
   # Time segement with both subtrials running
   
   # Probability that an eligible patient is allocated 
   #   to subtrial 1
   p.1.t1 <- p0.1.t1 / q0
   #   to subtrial 2   
   p.2.t1 <- 1 - p.1.t1
   
   # Probability 
   #   that subtrial 1 closes first
   p.x.smaller.n2 <- Rbeta(
      x = p.1.t1, 
      a = n.1, 
      b = n.2, 
      log = FALSE
   )            
   #   that subtrial 2 closes first
   p.y.smaller.n1 <- Rbeta(
      x = p.2.t1, 
      a = n.2, 
      b = n.1, 
      log = FALSE
   )  
   
   # Safe as data frame
   results <- data.frame(
      p = c("P[X < N2]", "P[Y < N1]"),
      value = c(p.x.smaller.n2, p.y.smaller.n1)
   )
   
   return(results) 
   
}


# ---------------------------------------------------------------- #
# ---------------------------------------------------------------- #
# 3. Biomarker status distribution (both designs)
# ---------------------------------------------------------------- #
# ---------------------------------------------------------------- #   

# ---------------------------------------------------------------- #
# Submitted function arguments:   
# prev.1: Prevalence of a positive test result for biomarker 1
# prev.2: Prevalence of a positive test result for biomarker 2
# n.1: Study size of biomarker 1 (sub-) study with n.1/2 indivudials for
#      experimental arm and n.1/2 for arm with standard therapy. 
#      Default is 200.
# n.2: Study size of biomarker 2 (sub-) study with n.2/2 indivudials for
#      experimental arm and n.2/2 for arm with standard therapy. 
#      Default is 200.   
# phi: dependency measure. Allowed are values between -1 and 1.
#      Default is 0.
# 
# value: data frame
# ---------------------------------------------------------------- #

# Independent trials
admixture.biomarker.status.parallelstudies.function <- function(
   prev.1 = NA, 
   prev.2 = NA,
   n.1    = 200, 
   n.2    = 200, 
   phi    = 0
){

   # Checks
   if (is.na(prev.1) == TRUE | is.na(prev.2) == TRUE){
      stop("prev.1 or prev.2 is missing", call. = FALSE)
   }
   if (is.na(n.1) == TRUE | is.na(n.2) == TRUE){
      stop("n.1 or n.2 is missing", call. = FALSE)
   }

   # Sort biomarker by prevalence
   ordering <- order(c(prev.1, prev.2), decreasing = FALSE)
   pi.  <- c(prev.1, prev.2)[ordering]
   pi.1 <- pi.[1]
   pi.2 <- pi.[2]
   n. <- c(n.1, n.2)
   n. <- n.[ordering]
   n.1.sort <- n.[1]
   n.2.sort <- n.[2]

   # Initialisation to safe results
   results <- data.frame(
      biomarker.status = c("BS.10.", "BS.11.", "BS.01."),
      study.1          = NA, 
      study.2          = NA
   )

   # Probability of biomarker status
   p.1.1.. <- pi.1 * pi.2 + phi * sqrt(pi.1 * (1 - pi.1) * pi.2 * (1 - pi.2))
   p.1.0.. <- pi.1 - p.1.1..
   p.0.1.. <- pi.2 - p.1.1..

   # Write results (proportion of biomarker status per trial) 
   # into table
   results$study.1[1] <- p.1.0.. / (p.1.0.. + p.1.1..)
   results$study.1[2] <- p.1.1.. / (p.1.0.. + p.1.1..)
   results$study.1[3] <- 0
   results$study.2[1] <- 0
   results$study.2[2] <- p.1.1.. / (p.0.1.. + p.1.1..)
   results$study.2[3] <- p.0.1.. / (p.0.1.. + p.1.1..)

   # Return number of individuals to screen
   return(results)

}

# Umbrella subtrials with random allocations scheme
admixture.biomarker.status.function <- function(
   prev.1 = NA, 
   prev.2 = NA,
   n.1    = 200, 
   n.2    = 200,
   phi    = 0,
   r      = 0.5
){

   # Checks
   if (is.na(prev.1) == TRUE | is.na(prev.2) == TRUE){
      stop("prev.1 or prev.2 is missing", call. = FALSE)
   }
   if (is.na(n.1) == TRUE | is.na(n.2) == TRUE){
      stop("n.1 or n.2 is missing", call. = FALSE)
   }
 
   # Number of patients with a specific biomarker status
   p.11 <- prev.1 * prev.2 + phi * sqrt(prev.1 * (1 - prev.1) * prev.2 * (1 - prev.2))
   p.10 <- prev.1 - p.11
   p.01 <- prev.2 - p.11
   p.00 <- 1 - prev.1 - prev.2 + p.11
   
   # Probability for allocation with both subtrials running 
   #    to subtrial 1    
   p0.1.t1 <- prev.1 - (1 - r) *  p.11
   #    to subtrial 2 
   p0.2.t1 <- prev.2 - r * p.11     
   
   # Probability that a patient is eligible for the trial 
   # (positive test result for at least one biomarker)
   q0 <- 1 - p.00
   
   # While both subtrial are running: probability that an eligible patient
   # is allocated 
   #   to subtrial 1
   p.1.t1 <- p0.1.t1 / q0
   #   to subtrial 2   
   p.2.t1 <- 1 - p.1.t1
   
   # Probability 
   #   that subtrial 1 closes first
   p.x.smaller.n2 <- Rbeta(
      x = p.1.t1, 
      a = n.1, 
      b = n.2, 
      log = FALSE
   )            
   #   that subtrial 2 closes first
   p.y.smaller.n1 <- Rbeta(
      x = p.2.t1, 
      a = n.2, 
      b = n.1, 
      log = FALSE
   )  
   
   
   # While both subtrials are running: expected number of patients included in
   # the trial 
   #    if subtrial 1 closes first  (mutiplied by p.x.smaller.n2 
   #    to avoiding division by 0)
   e.x.cond.x.p.x.smaller.n2 <- n.1 * (1 - p.1.t1) / (p.1.t1) * 
         Rbeta(x = p.1.t1, a = n.1 + 1, b = n.2 - 1, log = FALSE) 
   #    if subtrial 2 closes first (mutiplied by p.y.smaller.n1 
   #    to avoiding division by 0)  
   e.y.cond.x.p.y.smaller.n1 <- n.2 * (p.1.t1) / (1 - p.1.t1) * 
         Rbeta(x = p.2.t1, a = n.2 + 1, b = n.1 - 1, log = FALSE)
   
   
   # Time segemebt with only one subtrial running      
   
   # Only 1 subtrial running: expected number of patients included in the trial
   #    if subtrial 1 closes first  (mutiplied by p.x.smaller.n2 
   #    to avoiding division by 0)
   e.1.t2.x.p.x.smaller.n2 <- q0 / prev.2 * (
         n.2 * p.x.smaller.n2 - 
         n.1 * (1 - p.1.t1) / (p.1.t1) * 
         Rbeta(x = p.1.t1, a = n.1 + 1, b = n.2 - 1, log = FALSE) 
      )
   #    if subtrial 2 closes first (mutiplied by p.y.smaller.n1 
   #    to avoiding division by 0)
   e.2.t2.x.p.y.smaller.n1 <- q0 / prev.1 * (
         n.1 * p.y.smaller.n1 - 
         n.2 * (p.1.t1) / (1 - p.1.t1) * 
         Rbeta(x = 1 - p.1.t1, a = n.2 + 1, b = n.1 - 1, log = FALSE) 
      ) 
      
      
   # Expected biomarker status distribution
   #    P[(1,0) | subtrial 1]
   e.p.10.1 <- p.10 / n.1 * (
         n.1 / p0.1.t1 * p.x.smaller.n2 + 
         (e.y.cond.x.p.y.smaller.n1 / p0.1.t1 + e.2.t2.x.p.y.smaller.n1 / q0)
      ) 
   #    P[(1,1) | subtrial 1]
   e.p.11.1 <- p.11 / n.1 * (
         r * n.1 / p0.1.t1 * p.x.smaller.n2 + 
         (r * e.y.cond.x.p.y.smaller.n1 / p0.1.t1 + e.2.t2.x.p.y.smaller.n1 / q0)
      )   
   #    P[(0,1) | subtrial 2]
   e.p.01.2 <- p.01 / n.2 * (
         n.2 / p0.2.t1 * p.y.smaller.n1 + 
         (e.x.cond.x.p.x.smaller.n2 / p0.2.t1 + e.1.t2.x.p.x.smaller.n2 / q0) 
      ) 
   #    P[(1,1) | subtrial 2]
   e.p.11.2 <- p.11 / n.2 * (
         (1 - r) * n.2 / p0.2.t1 * p.y.smaller.n1 + 
         ((1 - r) * e.x.cond.x.p.x.smaller.n2 / p0.2.t1 + e.1.t2.x.p.x.smaller.n2 / q0)
      )
      
   # Initialisation to safe results
   results <- data.frame(
      biomarker.status = c("BS.10.", "BS.11.", "BS.01."),
      substudy.1 = NA, 
      substudy.2 = NA
   )            

   # Write results (proportion of biomarker status per subtrial) 
   # into table
   results$substudy.1[1] <- e.p.10.1
   results$substudy.1[2] <- e.p.11.1
   results$substudy.1[3] <- 0
   results$substudy.2[1] <- 0
   results$substudy.2[2] <- e.p.11.2
   results$substudy.2[3] <- e.p.01.2

   # Return results
   return(results)

}

                                                             
# ---------------------------------------------------------------- # 
# ---------------------------------------------------------------- #
# 4. Bias (umbrella design relative to the independent trial 
#    design)
# ---------------------------------------------------------------- #  
# ---------------------------------------------------------------- #   

# ---------------------------------------------------------------- #
# Submitted function arguments:   
# prev.1: Prevalence of a positive test result for biomarker 1
# prev.2: Prevalence of a positive test result for biomarker 2
# n.1: Study size of biomarker 1 (sub-) study with n.1/2 indivudials for
#      experimental arm and n.1/2 for arm with standard therapy. 
#      Default is 200.
# n.2: Study size of biomarker 2 (sub-) study with n.2/2 indivudials for
#      experimental arm and n.2/2 for arm with standard therapy. 
#      Default is 200.    
# phi: dependency measure. Allowed are values between -1 and 1.
#      Default is 0.
# r: Ratio of patients with biomarker status (1,1) that are allocated
#    to subtrial 1. Default is 0.5.
# delta: true therapy effect in the corresponding independent trial  
# 
# value: vector
# ---------------------------------------------------------------- #

bias.umbrella.function <- function(
   prev.1, 
   prev.2,
   n.1, 
   n.2,
   phi    = 0,
   r      = 0.5,
   delta
){

   # Distribution in umbrella trial design
   verteilung.umbrella <- admixture.biomarker.status.function(
      prev.1 = prev.1, 
      prev.2 = prev.2,
      n.1    = n.1, 
      n.2    = n.2,
      phi    = phi,
      r      = r
   )
   # Distribution in independent trial design
   verteilung.independent <- admixture.biomarker.status.parallelstudies.function(
      prev.1 = prev.1, 
      prev.2 = prev.2,
      n.1    = n.1, 
      n.2    = n.2,
      phi    = phi
   )
   
   # Extract proportions of independent trial design per trial
   prop.b10.s1 <- verteilung.independent$study.1[1]
   prop.b11.s1 <- verteilung.independent$study.1[2]
   prop.b11.s2 <- verteilung.independent$study.2[2]
   prop.b01.s2 <- verteilung.independent$study.2[3]
   
   # Define / calculate expexted biomarker status-dependent outcomes
   out.b10.std.s1 <- 0.2
   out.b11.std.s1 <- 0                                                                
   out.b11.exp.s1 <- out.b11.std.s1 - delta / 2
   out.b10.exp.s1 <- 
      (delta + out.b10.std.s1 * prop.b10.s1 + out.b11.std.s1 * prop.b11.s1 -
      out.b11.exp.s1 * prop.b11.s1) / prop.b10.s1    
   out.b01.std.s2 <- 0.2
   out.b11.std.s2 <- 0
   out.b11.exp.s2 <- out.b11.std.s2 + delta / 2
   out.b01.exp.s2 <- 
      (delta + out.b01.std.s2 * prop.b01.s2 + out.b11.std.s2 * prop.b11.s2 -
      out.b11.exp.s2 * prop.b11.s2) / prop.b01.s2

   # Calculate proportion difference between the designs per subtrial
   diff.prop.b11.s1 <- verteilung.umbrella$substudy.1[2] - prop.b11.s1
   diff.prop.b10.s1 <- verteilung.umbrella$substudy.1[1] - prop.b10.s1
   diff.prop.b11.s2 <- verteilung.umbrella$substudy.2[2] - prop.b11.s2
   diff.prop.b01.s2 <- verteilung.umbrella$substudy.2[3] - prop.b01.s2
   
   # Calcualte bias introduced by the umbrella design per subtrial
   bias.s1 <- diff.prop.b11.s1 * (out.b11.exp.s1 - out.b11.std.s1) + 
      diff.prop.b10.s1 * (out.b10.exp.s1 - out.b10.std.s1)             
   bias.s2 <- diff.prop.b11.s2 * (out.b11.exp.s2 - out.b11.std.s2) + 
      diff.prop.b01.s2 * (out.b01.exp.s2 - out.b01.std.s2)
    
   # Return results   
   erg <- c(bias.s1, bias.s2)
   return(erg)   
   
}
